# Supplementary material for: (2Z,2′Z)-Diethyl 3,3′-[butane-1,4-diylbis(aza­nedi­yl)]bis­(but-2-enoate)
Source: Acta Crystallogr Sect E Struct Rep Online. 2012 Sep 5;68(Pt 10):o2855–6. doi: 10.1107/S1600536812036823 (PMC3470214; doi:10.1107/S1600536812036823)
Supplement: Supplementary file 1 [file e-68-o2855-sup1.cif]

##############################################################################
#                                                                            #
# This CIF contains the data in a paper accepted for publication in          #
# Acta Crystallographica Section E. It conforms to the requirements of       #
# Notes for Authors for Acta Crystallographica Section E, and has been       #
# peer reviewed under the auspices of the IUCr Commission on Journals.       #
#                                                                            #
# Full details of the Crystallographic Information File format               #
# are given in the paper "The Crystallographic Information File (CIF):       #
# a New Standard Archive File for Crystallography" by S. R. Hall, F. H.      #
# Allen and I. D. Brown [Acta Cryst. (1991), A47, 655-685].                  #
#                                                                            #
# The current version of the core CIF dictionary is obtainable from          #
# ftp://ftp.iucr.org/pub/cif_core.dic.                                       #
#                                                                            #
# Software is freely available for graphical display of the structure(s)     #
# in this CIF. For information consult the CIF software page                 #
# http://www.iucr.org/resources/cif/software.                                #
#                                                                            #
# This file may be used for bona fide research purposes within the           #
# scientific community so long as proper attribution is given to the journal # 
# article from which it was obtained.                                        #
#                                                                            #
##############################################################################
data_I
_audit_creation_method     SHELXL-97
_chemical_name_systematic
;
(2<i>Z</i>,2'<i>Z</i>)-Diethyl
3,3'-[butane-1,4-diylbis(azanediyl)]bis(but-2-enoate)
;
_chemical_name_common     ?
_chemical_formula_moiety     'C16 H28 N2 O4'
_chemical_formula_sum     'C16 H28 N2 O4'
_chemical_formula_iupac     'C16 H28 N2 O4'
_chemical_formula_weight     312.40
_chemical_melting_point     ?
_symmetry_cell_setting     monoclinic
_symmetry_space_group_name_H-M     'P 21/c'
_symmetry_space_group_name_Hall     '-P 2ybc'
loop_
    _symmetry_equiv_pos_site_id
    _symmetry_equiv_pos_as_xyz
    1 x,y,z
    2 -x,1/2+y,1/2-z
    3 -x,-y,-z
    4 x,1/2-y,1/2+z
_cell_length_a     5.7624(5)
_cell_length_b     13.1329(8)
_cell_length_c     11.7601(9)
_cell_angle_alpha     90.00
_cell_angle_beta     98.547(6)
_cell_angle_gamma     90.00
_cell_volume     880.09(12)
_cell_formula_units_Z     2
_cell_measurement_reflns_used     8450
_cell_measurement_theta_min     2.34
_cell_measurement_theta_max     26.17
_cell_measurement_temperature     133(2)
_exptl_crystal_description     'block'
_exptl_crystal_colour     'colourless'
_exptl_crystal_size_max     0.45
_exptl_crystal_size_mid     0.40
_exptl_crystal_size_min     0.30
_exptl_crystal_density_diffrn     1.179
_exptl_crystal_density_meas     ?
_exptl_crystal_density_method     'not measured'
_exptl_crystal_F_000     340
_exptl_absorpt_coefficient_mu     0.084
_exptl_absorpt_correction_type     multi-scan
_exptl_absorpt_process_details     '(MULscanABS in PLATON; Spek, 2009)'
_exptl_absorpt_correction_T_min     0.6794
_exptl_absorpt_correction_T_max     1.0000
_exptl_special_details
;
;
_diffrn_ambient_temperature     133(2)
_diffrn_radiation_type     MoK\a
_diffrn_radiation_wavelength     0.71073
_diffrn_radiation_source     'fine-focus sealed tube'
_diffrn_radiation_monochromator     'plane graphite'
_diffrn_measurement_device_type     'Stoe IPDS 2'
_diffrn_measurement_device     '2-circle goniometer'
_diffrn_measurement_method     '\f + \w scans'
_diffrn_detector_area_resol_mean     ?
_diffrn_reflns_number     9379
_diffrn_reflns_av_R_equivalents     0.0523
_diffrn_reflns_av_sigmaI/netI     0.0282
_diffrn_reflns_theta_min     2.34
_diffrn_reflns_theta_max     25.68
_diffrn_reflns_theta_full     25.00
_diffrn_measured_fraction_theta_max     0.996
_diffrn_measured_fraction_theta_full     0.999
_diffrn_reflns_limit_h_min     -7
_diffrn_reflns_limit_h_max     7
_diffrn_reflns_limit_k_min     -14
_diffrn_reflns_limit_k_max     15
_diffrn_reflns_limit_l_min     -14
_diffrn_reflns_limit_l_max     14
_diffrn_standards_number     0
_diffrn_standards_interval_time     ?
_diffrn_standards_decay_%     0
_refine_special_details
;
The NH H-atom was located in a difference electron-density map and freely
refined. The C-bound H-atoms were included in calculated positions and treated
as riding atoms: C---H = 0.95, 0.99 and 0.98, \%A for CH(allyl), CH~2~ and
CH~3~ H-atoms, respectively, with <i>U</i>~iso~(H) = k \\times
<i>U</i>~eq~(parent C-atom), where k = 1.5 for CH~3~ H-atoms and = 1.2 for
other H atoms.
;
_reflns_number_total     1661
_reflns_number_gt     1392
_reflns_threshold_expression     I>2\s(I)
_refine_ls_structure_factor_coef     Fsqd
_refine_ls_matrix_type     full
_refine_ls_R_factor_all     0.0464
_refine_ls_R_factor_gt     0.0353
_refine_ls_wR_factor_gt     0.0773
_refine_ls_wR_factor_ref     0.0810
_refine_ls_goodness_of_fit_ref     1.042
_refine_ls_restrained_S_all     1.042
_refine_ls_number_reflns     1661
_refine_ls_number_parameters     107
_refine_ls_number_restraints     0
_refine_ls_hydrogen_treatment     mixed
_refine_ls_weighting_scheme     calc
_refine_ls_weighting_details
         'calc w=1/[\s^2^(Fo^2^)+(0.0346P)^2^+0.1872P] where P=(Fo^2^+2Fc^2^)/3'
_atom_sites_solution_hydrogens     geom
_atom_sites_solution_primary     direct
_atom_sites_solution_secondary     difmap
_refine_ls_shift/su_max     0.000
_refine_ls_shift/su_mean     0.000
_refine_diff_density_max     0.150
_refine_diff_density_min     -0.141
_refine_ls_extinction_method     'SHELXL97 (Sheldrick, 2008)'
_refine_ls_extinction_coef     0.015(4)
_refine_ls_extinction_expression
                                  'Fc^*^=kFc[1+0.001xFc^2^\l^3^/sin(2\q)]^-1/4^'
loop_
    _atom_type_symbol
    _atom_type_description
    _atom_type_scat_dispersion_real
    _atom_type_scat_dispersion_imag
    _atom_type_scat_source
    'C' 'C' 0.0033 0.0016
                         'International Tables Vol C Tables 4.2.6.8 and 6.1.1.4'
    'H' 'H' 0.0000 0.0000
                         'International Tables Vol C Tables 4.2.6.8 and 6.1.1.4'
    'N' 'N' 0.0061 0.0033
                         'International Tables Vol C Tables 4.2.6.8 and 6.1.1.4'
    'O' 'O' 0.0106 0.0060
                         'International Tables Vol C Tables 4.2.6.8 and 6.1.1.4'
_computing_data_collection     'X-AREA (Stoe & Cie, 2009)'
_computing_cell_refinement     'X-AREA (Stoe & Cie, 2009)'
_computing_data_reduction     'X-RED32 (Stoe & Cie, 2009)'
_computing_structure_solution     'SHELXS97 (Sheldrick, 2008)'
_computing_structure_refinement     'SHELXL97 (Sheldrick, 2008)'
_computing_molecular_graphics
                 'PLATON  (Spek, 2009) and Mercury (Macrae <i>et al.</i>, 2008)'
_computing_publication_material
;
SHELXL97 (Sheldrick, 2008), PLATON (Spek, 2009) and
publCIF (Westrip, 2010)
;
loop_
    _atom_site_type_symbol
    _atom_site_label
    _atom_site_fract_x
    _atom_site_fract_y
    _atom_site_fract_z
    _atom_site_U_iso_or_equiv
    _atom_site_thermal_displace_type
    _atom_site_calc_flag
    _atom_site_refinement_flags
    _atom_site_occupancy
    _atom_site_disorder_assembly
    _atom_site_disorder_group
    O O1 0.93675(15) 0.33513(7) 0.19771(7) 0.0277(3) Uani d . 1.000 . .
    O O2 0.72096(15) 0.23004(7) 0.07166(7) 0.0282(3) Uani d . 1.000 . .
    N N1 0.37954(19) 0.12458(8) 0.15569(9) 0.0252(3) Uani d . 1.000 . .
    C C1 1.2379(2) 0.44490(11) 0.15191(13) 0.0358(4) Uani d . 1.000 . .
    C C2 1.0631(2) 0.36486(10) 0.10551(12) 0.0312(4) Uani d . 1.000 . .
    C C3 0.7649(2) 0.26399(9) 0.17015(10) 0.0231(3) Uani d . 1.000 . .
    C C4 0.6507(2) 0.23715(9) 0.26565(10) 0.0237(3) Uani d . 1.000 . .
    C C5 0.4629(2) 0.17140(9) 0.25516(10) 0.0231(3) Uani d . 1.000 . .
    C C6 0.1806(2) 0.05468(10) 0.13799(11) 0.0274(4) Uani d . 1.000 . .
    C C7 0.1049(2) 0.03591(10) 0.01049(11) 0.0277(4) Uani d . 1.000 . .
    C C8 0.3384(2) 0.15152(11) 0.35620(11) 0.0299(4) Uani d . 1.000 . .
    H H1A 1.15460 0.50510 0.17410 0.0540 Uiso c R 1.000 . .
    H H1B 1.33290 0.46370 0.09260 0.0540 Uiso c R 1.000 . .
    H H1C 1.34010 0.41820 0.21930 0.0540 Uiso c R 1.000 . .
    H H1N 0.458(3) 0.1381(11) 0.0988(13) 0.033(4) Uiso d . 1.000 . .
    H H2A 0.95300 0.39230 0.04010 0.0370 Uiso c R 1.000 . .
    H H2B 1.14480 0.30530 0.07830 0.0370 Uiso c R 1.000 . .
    H H4 0.70620 0.26570 0.33890 0.0280 Uiso c R 1.000 . .
    H H6A 0.04810 0.08390 0.17190 0.0330 Uiso c R 1.000 . .
    H H6B 0.22510 -0.01070 0.17720 0.0330 Uiso c R 1.000 . .
    H H7A 0.23740 0.00610 -0.02300 0.0330 Uiso c R 1.000 . .
    H H7B 0.06300 0.10160 -0.02860 0.0330 Uiso c R 1.000 . .
    H H8A 0.32040 0.07790 0.36570 0.0450 Uiso c R 1.000 . .
    H H8B 0.18330 0.18370 0.34310 0.0450 Uiso c R 1.000 . .
    H H8C 0.43020 0.17990 0.42580 0.0450 Uiso c R 1.000 . .
loop_
    _atom_site_aniso_label
    _atom_site_aniso_U_11
    _atom_site_aniso_U_22
    _atom_site_aniso_U_33
    _atom_site_aniso_U_12
    _atom_site_aniso_U_13
    _atom_site_aniso_U_23
    O1 0.0308(5) 0.0273(5) 0.0257(5) -0.0067(4) 0.0069(4) -0.0027(4)
    O2 0.0339(5) 0.0306(5) 0.0198(4) -0.0040(4) 0.0030(4) -0.0016(4)
    N1 0.0257(6) 0.0282(6) 0.0215(5) -0.0047(4) 0.0026(4) -0.0014(4)
    C1 0.0339(7) 0.0320(8) 0.0439(8) -0.0050(6) 0.0133(6) -0.0005(6)
    C2 0.0361(7) 0.0287(7) 0.0305(7) -0.0037(6) 0.0110(6) 0.0022(5)
    C3 0.0240(6) 0.0198(6) 0.0242(6) 0.0023(5) -0.0002(5) -0.0004(5)
    C4 0.0262(6) 0.0251(6) 0.0191(6) -0.0005(5) 0.0008(5) -0.0028(5)
    C5 0.0242(6) 0.0232(6) 0.0211(6) 0.0044(5) 0.0006(5) 0.0007(5)
    C6 0.0270(6) 0.0273(7) 0.0266(7) -0.0049(5) -0.0002(5) 0.0000(5)
    C7 0.0280(6) 0.0275(7) 0.0269(7) -0.0034(5) 0.0016(5) -0.0034(5)
    C8 0.0277(7) 0.0375(7) 0.0242(7) -0.0025(6) 0.0033(5) -0.0004(5)
_geom_special_details
;
Bond distances, angles <i>etc</i>. have been calculated using the rounded
fractional coordinates. All su's are estimated from the variances of the
(full) variance-covariance matrix. The cell e.s.d.'s are taken into account in
the estimation of distances, angles and torsion angles
;
loop_
    _geom_bond_atom_site_label_1
    _geom_bond_atom_site_label_2
    _geom_bond_site_symmetry_1
    _geom_bond_site_symmetry_2
    _geom_bond_distance
    _geom_bond_publ_flag
    O1 C2 . . 1.4467(16) no
    O1 C3 . . 1.3650(15) no
    O2 C3 . . 1.2318(14) no
    N1 C5 . . 1.3454(16) no
    N1 C6 . . 1.4592(16) no
    N1 H1N . . 0.880(16) no
    C1 C2 . . 1.5013(19) no
    C3 C4 . . 1.4277(17) no
    C4 C5 . . 1.3756(17) no
    C5 C8 . . 1.4994(17) no
    C6 C7 . . 1.5182(18) no
    C7 C7 . 3_555 1.5243(17) no
    C1 H1A . . 0.9800 no
    C1 H1B . . 0.9800 no
    C1 H1C . . 0.9800 no
    C2 H2A . . 0.9900 no
    C2 H2B . . 0.9900 no
    C4 H4 . . 0.9500 no
    C6 H6A . . 0.9900 no
    C6 H6B . . 0.9900 no
    C7 H7A . . 0.9900 no
    C7 H7B . . 0.9900 no
    C8 H8A . . 0.9800 no
    C8 H8B . . 0.9800 no
    C8 H8C . . 0.9800 no
loop_
    _geom_angle_atom_site_label_1
    _geom_angle_atom_site_label_2
    _geom_angle_atom_site_label_3
    _geom_angle_site_symmetry_1
    _geom_angle_site_symmetry_2
    _geom_angle_site_symmetry_3
    _geom_angle
    _geom_angle_publ_flag
    C2 O1 C3 . . . 115.78(9) no
    C5 N1 C6 . . . 125.66(11) no
    C5 N1 H1N . . . 114.3(10) no
    C6 N1 H1N . . . 120.0(10) no
    O1 C2 C1 . . . 107.56(11) no
    O1 C3 C4 . . . 112.65(10) no
    O1 C3 O2 . . . 120.77(10) no
    O2 C3 C4 . . . 126.58(11) no
    C3 C4 C5 . . . 122.20(11) no
    N1 C5 C8 . . . 117.28(11) no
    N1 C5 C4 . . . 122.64(11) no
    C4 C5 C8 . . . 120.06(11) no
    N1 C6 C7 . . . 110.33(10) no
    C6 C7 C7 . . 3_555 111.40(10) no
    C2 C1 H1A . . . 109.00 no
    C2 C1 H1B . . . 109.00 no
    C2 C1 H1C . . . 109.00 no
    H1A C1 H1B . . . 109.00 no
    H1A C1 H1C . . . 109.00 no
    H1B C1 H1C . . . 109.00 no
    O1 C2 H2A . . . 110.00 no
    O1 C2 H2B . . . 110.00 no
    C1 C2 H2A . . . 110.00 no
    C1 C2 H2B . . . 110.00 no
    H2A C2 H2B . . . 108.00 no
    C3 C4 H4 . . . 119.00 no
    C5 C4 H4 . . . 119.00 no
    N1 C6 H6A . . . 110.00 no
    N1 C6 H6B . . . 110.00 no
    C7 C6 H6A . . . 110.00 no
    C7 C6 H6B . . . 110.00 no
    H6A C6 H6B . . . 108.00 no
    C6 C7 H7A . . . 109.00 no
    C6 C7 H7B . . . 109.00 no
    H7A C7 H7B . . . 108.00 no
    C7 C7 H7A 3_555 . . 109.00 no
    C7 C7 H7B 3_555 . . 109.00 no
    C5 C8 H8A . . . 109.00 no
    C5 C8 H8B . . . 109.00 no
    C5 C8 H8C . . . 109.00 no
    H8A C8 H8B . . . 109.00 no
    H8A C8 H8C . . . 109.00 no
    H8B C8 H8C . . . 110.00 no
loop_
    _geom_torsion_atom_site_label_1
    _geom_torsion_atom_site_label_2
    _geom_torsion_atom_site_label_3
    _geom_torsion_atom_site_label_4
    _geom_torsion_site_symmetry_1
    _geom_torsion_site_symmetry_2
    _geom_torsion_site_symmetry_3
    _geom_torsion_site_symmetry_4
    _geom_torsion
    _geom_torsion_publ_flag
    C3 O1 C2 C1 . . . . 178.47(10) no
    C2 O1 C3 O2 . . . . -1.34(16) no
    C2 O1 C3 C4 . . . . 179.00(10) no
    C6 N1 C5 C4 . . . . -179.53(11) no
    C6 N1 C5 C8 . . . . -1.09(18) no
    C5 N1 C6 C7 . . . . 167.36(11) no
    O1 C3 C4 C5 . . . . 176.01(11) no
    O2 C3 C4 C5 . . . . -3.6(2) no
    C3 C4 C5 N1 . . . . 2.77(19) no
    C3 C4 C5 C8 . . . . -175.62(11) no
    N1 C6 C7 C7 . . . 3_555 -179.28(10) no
    C6 C7 C7 C6 . . 3_555 3_555 179.97(16) no
loop_
    _geom_hbond_atom_site_label_D
    _geom_hbond_atom_site_label_H
    _geom_hbond_atom_site_label_A
    _geom_hbond_site_symmetry_A
    _geom_hbond_distance_DH
    _geom_hbond_distance_HA
    _geom_hbond_distance_DA
    _geom_hbond_angle_DHA
    _geom_hbond_publ_flag
    N1 H1N O2 . 0.880(16) 2.000(16) 2.7099(14) 136.9(13) yes
    C8 H8C O2 4_555 0.98 2.51 3.4697(16) 167 yes
data_global
_journal_date_recd_electronic     2012-07-25
_journal_date_accepted     2012-08-25
_journal_name_full     'Acta Crystallographica, Section E'
_journal_year     2012
_journal_volume     68
_journal_issue     10
_journal_page_first     o2855
_journal_page_last     o2856
_journal_paper_category     QO
_journal_paper_doi     10.1107/S1600536812036823
_journal_coeditor_code     DS2210
_publ_contact_author_name     'El Firdoussi, Larbi'
_publ_contact_author_address
;
Equipe de Chimie de Coordination
Facult\'e des Sciences Semlalia
BP 2390
Marrakech
Morocco
;
_publ_contact_author_email     lafirdoussi@hotmail.com
_publ_contact_author_fax     ?
_publ_contact_author_phone     ?
_publ_section_title
;
(2<i>Z</i>,2'<i>Z</i>)-Diethyl
3,3'-[butane-1,4-diylbis(azanediyl)]bis(but-2-enoate)
;
loop_
    _publ_author_name
    _publ_author_footnote
    _publ_author_address
    'Harrad, Mohamed Anouar' .
;
Equipe de Chimie de Coordination, Facult\'e des Sciences Semlalia, BP 2390
Marrakech,
Morocco
;
    'Boualy, Brahim' .
;
Equipe de Chimie de Coordination, Facult\'e des Sciences Semlalia, BP 2390
Marrakech,
Morocco
;
    'Ali, Mustapha Ait' .
;
Equipe de Chimie de Coordination, Facult\'e des Sciences Semlalia, BP 2390
Marrakech,
Morocco
;
    'El Firdoussi, Larbi' .
;
Equipe de Chimie de Coordination, Facult\'e des Sciences Semlalia, BP 2390
Marrakech,
Morocco
;
    'Stoeckli-Evans, Helen' .
;
Institute of Physics
University of Neuch\^atel
2000 Neuch\^atel
Switzerland
;
