# Supplementary material for: (2Z,2′Z)-Diethyl 3,3′-[butane-1,4-diylbis(aza­nedi­yl)]bis­(but-2-enoate)
Source: Acta Crystallogr Sect E Struct Rep Online. 2012 Sep 5;68(Pt 10):o2855–6. doi: 10.1107/S1600536812036823 (PMC3470214; doi:10.1107/S1600536812036823)
Supplement: Supplementary file 2 [file e-68-o2855-Isup2.hkl]

# 
# h,k,l, Fc-squared, Fo-squared, sigma(Fo-squared) and status flag 
# 
data_I
_shelx_title ' BB-4LT     IPDS2    -140DEGC' 
_shelx_refln_list_code          4 
_shelx_F_calc_maximum       76.19 
_exptl_crystal_F_000       340.00 
_reflns_d_resolution_high  0.8200 
 
loop_ 
 _symmetry_equiv_pos_as_xyz 
 'x, y, z' 
 '-x, y+1/2, -z+1/2' 
 '-x, -y, -z' 
 'x, -y-1/2, z-1/2' 
 
_cell_length_a     5.7624 
_cell_length_b    13.1329 
_cell_length_c    11.7601 
_cell_angle_alpha  90.000 
_cell_angle_beta   98.547 
_cell_angle_gamma  90.000 
 
_shelx_F_squared_multiplier     1.000 
 
loop_ 
 _refln_index_h 
 _refln_index_k 
 _refln_index_l 
 _refln_F_squared_calc 
 _refln_F_squared_meas 
 _refln_F_squared_sigma 
 _refln_observed_status 
   1   0   0      131.60      120.10      3.88 o 
   2   0   0      930.80      923.51     13.09 o 
   3   0   0      390.02      390.19      3.06 o 
   4   0   0        0.60       -0.60      1.83 o 
   5   0   0       32.07       29.97      2.91 o 
   6   0   0       38.24       39.09      2.34 o 
   1   1   0      204.22      238.93      4.73 o 
   2   1   0       63.10       55.40      1.40 o 
   3   1   0      782.72      791.05      9.82 o 
   4   1   0      291.02      299.01      5.05 o 
   5   1   0       62.52       62.40      1.66 o 
   6   1   0        1.05        4.44      2.05 o 
   0   2   0     2019.15     2241.39     23.87 o 
   1   2   0     1353.82     1314.79     36.54 o 
   2   2   0       39.60       34.17      1.31 o 
   3   2   0      662.72      705.43      6.83 o 
   4   2   0       96.91       97.17      1.57 o 
   5   2   0       41.06       41.12      1.38 o 
   6   2   0        0.01        2.48      1.76 o 
   2   3   0      199.92      214.51      4.17 o 
   3   3   0      104.75       96.57      1.90 o 
   4   3   0       79.05       75.50      1.61 o 
   5   3   0        4.49        5.58      1.50 o 
   6   3   0       37.18       36.02      1.86 o 
   0   4   0        1.37        2.67      3.60 o 
   1   4   0        3.18        5.15      1.33 o 
   2   4   0     2983.59     3047.86     82.27 o 
   3   4   0      101.33      103.61      2.47 o 
   4   4   0      194.16      202.46      4.78 o 
   5   4   0        8.08       10.58      1.68 o 
   6   4   0        1.24        1.06      1.97 o 
   1   5   0      606.72      564.75      3.14 o 
   2   5   0     2923.85     3019.04     84.54 o 
   3   5   0       19.95       17.11      1.39 o 
   4   5   0       34.98       34.14      1.54 o 
   5   5   0        5.36        6.22      1.48 o 
   6   5   0        0.42        1.73      1.71 o 
   0   6   0        3.35        4.54      2.44 o 
   1   6   0       90.96       94.60      1.60 o 
   2   6   0     1611.22     1599.75     29.01 o 
   3   6   0       26.38       22.86      1.28 o 
   4   6   0       43.58       44.60      1.46 o 
   5   6   0       39.21       32.27      1.74 o 
   6   6   0        0.18        0.99      1.92 o 
   1   7   0     1271.99     1281.82      5.32 o 
   2   7   0       13.87       13.14      1.67 o 
   3   7   0      294.15      289.47      5.02 o 
   4   7   0       51.56       51.54      1.64 o 
   5   7   0        0.14        1.24      1.64 o 
   6   7   0       55.14       51.98      1.84 o 
   0   8   0      141.00      138.97     16.26 o 
   1   8   0      107.96      101.96      2.86 o 
   2   8   0       52.62       49.76      1.78 o 
   3   8   0      408.74      386.19      6.41 o 
   4   8   0       48.45       43.33      1.75 o 
   5   8   0        0.02        5.30      1.90 o 
   6   8   0        3.68        3.15      2.53 o 
   1   9   0        6.08        7.94      1.70 o 
   2   9   0       19.77       21.32      1.54 o 
   3   9   0      205.08      205.97      7.48 o 
   4   9   0       15.56       12.01      1.56 o 
   5   9   0        9.60        9.71      1.76 o 
   0  10   0     1481.07     1489.44    131.00 o 
   1  10   0       23.16       22.89      1.63 o 
   2  10   0       96.24      100.93      6.92 o 
   3  10   0        9.29        9.45      1.53 o 
   4  10   0        0.68        2.38      1.72 o 
   5  10   0        5.02        6.72      2.11 o 
   1  11   0       25.92       26.15      1.69 o 
   2  11   0        7.80       10.94      1.76 o 
   3  11   0       61.71       52.83      2.30 o 
   4  11   0       67.71       60.80      1.92 o 
   5  11   0        1.00        4.37      2.63 o 
   0  12   0        4.86        0.86      5.97 o 
   1  12   0       16.95       19.95      2.52 o 
   2  12   0       11.71       13.37      2.04 o 
   3  12   0        6.78        9.33      1.92 o 
   4  12   0       35.37       34.05      2.25 o 
   1  13   0      198.99      192.92      7.11 o 
   2  13   0       16.47       17.34      2.43 o 
   3  13   0        0.31        0.92      1.73 o 
   4  13   0       26.21       26.80      2.67 o 
   0  14   0       26.65       24.81      3.46 o 
   1  14   0        0.90        2.91      2.08 o 
   2  14   0       15.05       12.60      2.18 o 
   3  14   0       12.24       11.96      1.96 o 
   1  15   0       21.50       25.61      2.13 o 
   2  15   0       11.60       11.69      2.50 o 
  -6   1   1        6.59        6.61      1.64 o 
  -5   1   1       14.33       13.21      1.72 o 
  -4   1   1      129.97      128.17      2.25 o 
  -3   1   1       40.16       46.52      1.30 o 
  -2   1   1       56.77       50.67      1.37 o 
  -1   1   1      566.69      539.70     12.21 o 
   0   1   1       86.83       89.86      2.93 o 
   1   1   1      228.53      204.15      2.62 o 
   2   1   1       27.75       22.01      1.32 o 
   3   1   1      789.75      803.93      3.98 o 
   4   1   1       36.90       36.64      1.46 o 
   5   1   1       17.87       21.43      1.83 o 
   6   1   1        2.56        2.17      1.63 o 
  -6   2   1       73.94       72.67      1.77 o 
  -5   2   1       60.91       62.67      1.58 o 
  -4   2   1       18.87       19.63      1.39 o 
  -3   2   1      197.87      190.88      2.37 o 
  -2   2   1      255.87      279.81      5.46 o 
  -1   2   1     3708.45     3653.28     44.11 o 
   0   2   1      524.57      463.66      8.69 o 
   1   2   1     4891.98     5091.07     35.42 o 
   2   2   1        2.41        3.64      1.24 o 
   3   2   1      118.60      112.98      1.61 o 
   4   2   1      248.48      246.88      3.54 o 
   5   2   1        2.13        4.05      1.57 o 
   6   2   1      131.05      119.45      2.79 o 
  -6   3   1        2.45       -0.18      1.61 o 
  -5   3   1      138.80      142.10      4.20 o 
  -4   3   1       89.63       87.55      2.23 o 
  -3   3   1      444.13      460.27     11.42 o 
  -2   3   1      688.65      717.89     17.02 o 
  -1   3   1       21.21       19.90      1.54 o 
   0   3   1     1391.85     1270.84     16.08 o 
   1   3   1     3684.33     3754.04     76.79 o 
   2   3   1        3.65        4.56      1.22 o 
   3   3   1      186.99      189.04      4.17 o 
   4   3   1       13.92       18.19      1.31 o 
   5   3   1        3.01        4.43      1.43 o 
   6   3   1        1.54        5.89      1.72 o 
  -6   4   1        2.13        2.70      1.99 o 
  -5   4   1       65.12       64.97      2.77 o 
  -4   4   1       50.08       47.26      1.42 o 
  -3   4   1       65.45       74.62      1.87 o 
  -2   4   1        1.95        3.30      1.13 o 
  -1   4   1      720.13      690.36     10.94 o 
   0   4   1       59.13       59.47      2.54 o 
   1   4   1     4155.16     4314.42     47.57 o 
   2   4   1      336.02      383.19      8.22 o 
   3   4   1       11.53       13.93      1.24 o 
   4   4   1       10.67       10.27      1.37 o 
   5   4   1        1.61        7.10      1.45 o 
   6   4   1       33.31       36.67      3.64 o 
  -6   5   1       13.69       13.79      1.86 o 
  -5   5   1       20.15       20.63      1.59 o 
  -4   5   1       23.13       20.55      1.45 o 
  -3   5   1       12.42       13.67      1.26 o 
  -2   5   1       44.76       39.46      1.29 o 
  -1   5   1       22.24       17.08      1.44 o 
   0   5   1       24.00       25.18      1.34 o 
   1   5   1       95.50       92.39      1.64 o 
   2   5   1      459.73      444.10      8.21 o 
   3   5   1        0.23        0.75      1.38 o 
   4   5   1       25.51       23.24      1.42 o 
   5   5   1      274.43      255.30      4.19 o 
   6   5   1        0.29       -0.35      2.10 o 
  -6   6   1        9.06       10.64      1.98 o 
  -5   6   1       11.16       10.44      1.42 o 
  -4   6   1        3.03        3.73      1.44 o 
  -3   6   1      279.58      287.66      6.39 o 
  -2   6   1      190.48      195.14      7.82 o 
  -1   6   1      376.17      389.65      9.96 o 
   0   6   1        8.17        9.18      1.57 o 
   1   6   1      107.16      114.04      1.71 o 
   2   6   1      795.36      797.88     12.78 o 
   3   6   1       29.22       26.34      1.53 o 
   4   6   1        3.89        4.08      1.44 o 
   5   6   1       58.67       58.91      1.79 o 
   6   6   1       12.79       14.29      1.93 o 
  -6   7   1        1.08        0.84      1.92 o 
  -5   7   1       16.11       21.91      1.58 o 
  -4   7   1       55.94       53.38      1.56 o 
  -3   7   1        0.17        1.39      1.55 o 
  -2   7   1      384.89      393.44      3.51 o 
  -1   7   1       28.80       31.96      1.42 o 
   0   7   1      232.93      236.75     13.03 o 
   1   7   1      701.62      698.82      5.18 o 
   2   7   1      347.32      326.26      7.69 o 
   3   7   1      105.57      107.55      2.14 o 
   4   7   1       59.21       55.90      2.13 o 
   5   7   1       54.28       54.12      1.91 o 
   6   7   1        2.29        4.72      2.22 o 
  -6   8   1       76.97       77.80      2.19 o 
  -5   8   1        2.04        3.90      1.80 o 
  -4   8   1        0.40        1.78      1.73 o 
  -3   8   1       90.01       91.00      2.07 o 
  -2   8   1      131.42      131.96      2.98 o 
  -1   8   1      538.59      557.44     13.47 o 
   0   8   1       35.06       28.14      1.63 o 
   1   8   1       66.25       63.76      1.99 o 
   2   8   1       11.96       13.41      1.46 o 
   3   8   1       64.34       62.33      1.54 o 
   4   8   1       22.81       15.29      1.44 o 
   5   8   1       15.47       16.71      1.96 o 
  -5   9   1        5.68        7.88      1.87 o 
  -4   9   1        7.98        6.15      2.00 o 
  -3   9   1        7.62       10.19      1.40 o 
  -2   9   1       92.63       84.05      2.04 o 
  -1   9   1      230.53      231.40      9.53 o 
   0   9   1      160.22      154.65      9.93 o 
   1   9   1        0.06       -0.47      1.25 o 
   2   9   1        7.34        6.42      1.64 o 
   3   9   1      470.01      476.61      9.83 o 
   4   9   1       84.46       79.82      3.53 o 
   5   9   1        6.10        5.09      1.90 o 
  -5  10   1       22.22       23.45      1.85 o 
  -4  10   1        8.87        6.92      1.81 o 
  -3  10   1       91.98       82.94      1.72 o 
  -2  10   1        0.01        2.29      1.66 o 
  -1  10   1        2.03        2.07      1.38 o 
   0  10   1       41.36       39.66      1.79 o 
   1  10   1        0.56        2.24      1.36 o 
   2  10   1       16.68       22.45      2.68 o 
   3  10   1      292.30      268.85      4.61 o 
   4  10   1      164.07      150.47      1.92 o 
   5  10   1       11.37       15.47      1.92 o 
  -5  11   1       69.02       71.18      2.78 o 
  -4  11   1       75.46       77.69      2.70 o 
  -3  11   1       26.24       23.39      1.75 o 
  -2  11   1        5.97        7.17      1.90 o 
  -1  11   1        8.11        9.62      1.56 o 
   0  11   1       49.68       46.87      2.23 o 
   1  11   1        0.03       -1.31      1.67 o 
   2  11   1        9.46        7.13      2.18 o 
   3  11   1       10.40        7.17      2.77 o 
   4  11   1        7.83       10.00      1.90 o 
  -4  12   1        0.00        0.93      1.78 o 
  -3  12   1       42.62       37.20      3.80 o 
  -2  12   1       21.36       22.97      2.08 o 
  -1  12   1        6.44        9.98      2.56 o 
   0  12   1        0.52        0.43      1.73 o 
   1  12   1      105.19      105.68      6.36 o 
   2  12   1        0.65        5.84      2.79 o 
   3  12   1       40.17       36.01      1.98 o 
   4  12   1      188.79      166.31      4.64 o 
  -4  13   1       35.81       36.87      2.53 o 
  -3  13   1        0.24        0.79      1.87 o 
  -2  13   1       10.99       11.20      1.81 o 
  -1  13   1        4.29        6.62      2.62 o 
   0  13   1       36.68       41.47      3.93 o 
   1  13   1        8.87        8.17      2.10 o 
   2  13   1       78.49       80.21      2.37 o 
   3  13   1        4.94        5.37      1.94 o 
  -3  14   1        6.67        8.32      2.73 o 
  -2  14   1       32.84       31.82      3.52 o 
  -1  14   1       10.62        8.57      1.90 o 
   0  14   1        0.57        2.53      1.65 o 
   1  14   1       88.19       88.76      3.61 o 
   2  14   1       21.84       17.11      3.21 o 
   3  14   1       19.73       17.39      2.56 o 
  -2  15   1       50.71       41.59      2.07 o 
  -1  15   1       23.39       25.87      1.93 o 
   0  15   1       11.51       12.29      2.05 o 
   1  15   1        4.70        8.67      2.31 o 
   2  15   1       44.00       44.56      2.92 o 
  -7   0   2       47.70       57.61      4.27 o 
  -6   0   2       15.92       17.81      2.13 o 
  -5   0   2      192.15      190.46      4.53 o 
  -4   0   2      267.35      254.37      5.37 o 
  -3   0   2       88.78       88.29      3.06 o 
  -2   0   2       22.84       18.62      1.90 o 
  -1   0   2     1709.00     1503.25     51.29 o 
   0   0   2     2815.29     2711.31     55.84 o 
   1   0   2      606.81      598.17     15.66 o 
   2   0   2      338.53      315.28      7.45 o 
   3   0   2      405.05      400.36      6.47 o 
   4   0   2      201.62      190.35      6.46 o 
   5   0   2        1.23        3.92      2.56 o 
   6   0   2      120.53      117.89      4.15 o 
  -7   1   2        0.24       -0.79      4.06 o 
  -6   1   2      425.96      433.55      8.00 o 
  -5   1   2       12.78       14.68      1.40 o 
  -4   1   2        1.24        2.69      1.24 o 
  -3   1   2      131.13      124.22      1.73 o 
  -2   1   2      842.79      802.60     13.80 o 
  -1   1   2      501.20      482.77      7.73 o 
   0   1   2     5804.59     5782.65     48.14 o 
   1   1   2     1119.13     1022.47     13.67 o 
   2   1   2       80.22       75.70      1.66 o 
   3   1   2      142.13      138.46      1.65 o 
   4   1   2      399.43      417.96      5.00 o 
   5   1   2        0.86        2.35      1.67 o 
   6   1   2        3.65        5.72      1.94 o 
  -6   2   2        3.89        7.61      1.59 o 
  -5   2   2       29.59       30.58      1.62 o 
  -4   2   2      116.70      118.20      2.01 o 
  -3   2   2      366.41      354.15      6.73 o 
  -2   2   2      755.60      761.40     16.71 o 
  -1   2   2     4859.95     4863.92     48.38 o 
   0   2   2     1790.19     1746.36     11.03 o 
   1   2   2     3458.19     3509.66     36.74 o 
   2   2   2       54.06       54.67      1.44 o 
   3   2   2      374.03      381.75      5.15 o 
   4   2   2       51.43       45.66      1.52 o 
   5   2   2      118.16      122.10      3.07 o 
   6   2   2        2.70        1.86      1.72 o 
  -6   3   2      100.27      100.45      2.62 o 
  -5   3   2        7.16        9.91      1.37 o 
  -4   3   2      237.46      241.78      6.72 o 
  -3   3   2       48.85       52.97      1.42 o 
  -2   3   2       16.20       19.63      1.23 o 
  -1   3   2      438.73      407.48      3.32 o 
   0   3   2      627.16      572.57      6.93 o 
   1   3   2       19.43       18.08      1.65 o 
   2   3   2      970.36     1036.44     15.33 o 
   3   3   2       11.10       11.82      1.46 o 
   4   3   2       46.98       52.71      1.85 o 
   5   3   2      156.42      155.46      4.20 o 
   6   3   2       33.74       34.56      2.06 o 
  -6   4   2       37.26       36.37      1.73 o 
  -5   4   2      222.47      234.22      6.56 o 
  -4   4   2        2.42        4.60      1.33 o 
  -3   4   2        1.79        1.73      1.23 o 
  -2   4   2      192.23      207.79      2.59 o 
  -1   4   2      197.09      177.42      3.76 o 
   0   4   2      287.53      286.36      3.10 o 
   1   4   2      322.53      313.57      5.74 o 
   2   4   2        1.00        2.57      1.58 o 
   3   4   2       14.25       15.27      1.34 o 
   4   4   2        0.91        1.02      1.28 o 
   5   4   2        2.94        6.05      1.75 o 
   6   4   2        2.09        8.02      2.58 o 
  -6   5   2       28.62       33.67      2.88 o 
  -5   5   2      104.12      100.61      2.87 o 
  -4   5   2      395.91      398.82     10.21 o 
  -3   5   2      274.60      300.04      8.08 o 
  -2   5   2      884.14      851.67     10.94 o 
  -1   5   2      342.66      353.09      5.66 o 
   0   5   2      582.55      576.30      7.94 o 
   1   5   2        3.93        4.41      1.33 o 
   2   5   2     3165.59     3263.04     30.78 o 
   3   5   2        2.24        3.42      1.39 o 
   4   5   2       37.41       35.01      2.34 o 
   5   5   2       24.00       32.53      2.75 o 
   6   5   2        0.75        1.90      1.83 o 
  -6   6   2        1.90        0.15      2.09 o 
  -5   6   2      113.67      116.69      3.57 o 
  -4   6   2       71.47       66.21      1.52 o 
  -3   6   2       76.77       77.55      1.50 o 
  -2   6   2      296.89      291.54      4.69 o 
  -1   6   2       44.12       38.49      1.52 o 
   0   6   2      143.10      149.86      5.77 o 
   1   6   2        8.05        9.77      1.54 o 
   2   6   2      245.35      242.58      3.55 o 
   3   6   2      174.32      195.69      2.28 o 
   4   6   2       19.79       17.12      1.56 o 
   5   6   2        0.07        2.29      1.79 o 
   6   6   2       19.73       18.62      1.92 o 
  -6   7   2        4.68        3.26      2.03 o 
  -5   7   2        0.01        0.02      1.72 o 
  -4   7   2      121.85      124.03      3.32 o 
  -3   7   2      284.56      285.63      4.00 o 
  -2   7   2      123.74      128.03      2.09 o 
  -1   7   2      155.37      162.58      4.61 o 
   0   7   2       55.60       61.13      2.82 o 
   1   7   2      266.30      267.03      3.77 o 
   2   7   2      370.32      378.49      8.73 o 
   3   7   2        0.00       -0.17      1.48 o 
   4   7   2       88.46       83.38      1.65 o 
   5   7   2        0.85        2.34      1.59 o 
   6   7   2        2.49        2.28      3.36 o 
  -6   8   2        4.10        2.99      1.86 o 
  -5   8   2       27.04       25.22      1.89 o 
  -4   8   2      285.93      275.44      5.50 o 
  -3   8   2      288.49      284.93      4.38 o 
  -2   8   2        0.58        0.91      1.71 o 
  -1   8   2       36.78       38.87      1.62 o 
   0   8   2       18.26       16.59      2.16 o 
   1   8   2      251.43      257.03      4.20 o 
   2   8   2      182.35      181.56      5.57 o 
   3   8   2      668.92      628.50      6.90 o 
   4   8   2        2.89        5.46      1.66 o 
   5   8   2        1.24        1.71      1.70 o 
  -5   9   2        0.09        3.81      1.76 o 
  -4   9   2        0.05        1.25      1.39 o 
  -3   9   2       30.42       26.97      1.77 o 
  -2   9   2       32.32       29.70      2.05 o 
  -1   9   2       15.16       16.45      1.39 o 
   0   9   2      264.35      263.75     10.29 o 
   1   9   2      120.04      116.23      3.63 o 
   2   9   2       24.14       21.03      1.86 o 
   3   9   2       25.17       25.00      1.67 o 
   4   9   2       17.57       20.75      1.62 o 
   5   9   2        1.31        4.08      1.76 o 
  -5  10   2        2.69        4.41      1.60 o 
  -4  10   2       51.84       53.55      2.05 o 
  -3  10   2       16.39       15.29      1.82 o 
  -2  10   2       97.08       91.67      3.04 o 
  -1  10   2       10.14       10.06      1.81 o 
   0  10   2       96.55       98.31      3.62 o 
   1  10   2        1.49        3.59      1.64 o 
   2  10   2       26.68       27.88      1.62 o 
   3  10   2        2.46        6.62      1.67 o 
   4  10   2       23.37       21.00      1.79 o 
   5  10   2        7.59        7.30      1.98 o 
  -5  11   2        0.11       -0.03      2.16 o 
  -4  11   2        7.14        6.44      1.72 o 
  -3  11   2       69.39       68.22      2.24 o 
  -2  11   2        8.11        8.84      1.82 o 
  -1  11   2       76.15       73.29      3.26 o 
   0  11   2       15.68       15.91      1.71 o 
   1  11   2      117.56      118.04      5.33 o 
   2  11   2       22.69       26.12      1.90 o 
   3  11   2       30.68       25.79      1.79 o 
   4  11   2      127.99      119.71      2.27 o 
  -4  12   2        3.41        4.33      2.04 o 
  -3  12   2       11.75       12.57      1.58 o 
  -2  12   2       67.26       62.84      2.20 o 
  -1  12   2      306.33      288.28     10.08 o 
   0  12   2      245.75      248.77      7.79 o 
   1  12   2       91.88       97.36      5.24 o 
   2  12   2       33.69       37.75      3.05 o 
   3  12   2       22.18       21.21      1.90 o 
   4  12   2        5.02        6.10      2.14 o 
  -4  13   2        9.93       11.19      2.18 o 
  -3  13   2       10.04       10.78      1.99 o 
  -2  13   2        1.91        2.36      1.67 o 
  -1  13   2       39.46       40.54      1.73 o 
   0  13   2      101.11      109.37      4.02 o 
   1  13   2       30.56       30.36      1.64 o 
   2  13   2       23.20       21.78      1.81 o 
   3  13   2        1.25        3.01      2.29 o 
  -3  14   2        3.68        6.86      2.49 o 
  -2  14   2       38.07       35.15      2.05 o 
  -1  14   2       17.33       19.34      3.03 o 
   0  14   2       12.19       11.51      1.91 o 
   1  14   2       25.95       25.11      1.99 o 
   2  14   2        4.61        7.95      1.78 o 
   3  14   2        0.47        5.90      2.75 o 
  -2  15   2       16.63       21.44      2.15 o 
  -1  15   2        5.63        3.79      2.21 o 
   0  15   2       66.18       62.61      2.13 o 
   1  15   2        2.30        4.24      2.48 o 
   2  15   2       30.06       24.91      3.40 o 
  -7   1   3       11.62        6.52      4.19 o 
  -6   1   3       42.04       40.95      2.22 o 
  -5   1   3      546.83      540.60     10.39 o 
  -4   1   3        2.34        2.80      1.30 o 
  -3   1   3        0.14        1.05      1.27 o 
  -2   1   3      104.70      104.24      1.67 o 
  -1   1   3      622.44      599.93      9.78 o 
   0   1   3     1280.66     1254.95     11.81 o 
   1   1   3      551.88      533.67      6.60 o 
   2   1   3       27.45       27.07      1.47 o 
   3   1   3       50.18       49.19      1.34 o 
   4   1   3       57.15       58.01      1.49 o 
   5   1   3        2.04        1.58      1.66 o 
   6   1   3       52.33       55.97      2.12 o 
  -6   2   3       61.44       62.05      3.33 o 
  -5   2   3        2.19        4.08      1.38 o 
  -4   2   3       96.07       94.73      2.54 o 
  -3   2   3      415.09      416.93      7.19 o 
  -2   2   3      274.96      281.98      4.61 o 
  -1   2   3        3.31        1.52      1.30 o 
   0   2   3       11.69       16.19      1.58 o 
   1   2   3        0.53       -0.62      1.28 o 
   2   2   3      192.46      187.72      2.47 o 
   3   2   3       17.15       16.21      1.48 o 
   4   2   3        0.24        2.31      1.54 o 
   5   2   3        2.26        3.70      1.50 o 
   6   2   3       23.38       22.50      1.98 o 
  -6   3   3       40.64       42.44      1.83 o 
  -5   3   3      252.92      261.24      6.25 o 
  -4   3   3        1.64        1.30      1.26 o 
  -3   3   3       36.49       45.63      1.38 o 
  -2   3   3      311.30      312.69      4.67 o 
  -1   3   3       27.68       26.50      1.47 o 
   0   3   3      321.50      308.61      5.49 o 
   1   3   3      648.57      645.09     10.02 o 
   2   3   3      504.51      506.74      8.38 o 
   3   3   3      269.54      259.95      4.67 o 
   4   3   3       49.20       46.65      1.50 o 
   5   3   3       98.41       98.15      2.24 o 
   6   3   3        0.07        1.35      1.77 o 
  -6   4   3       14.56       12.67      1.67 o 
  -5   4   3      109.27      110.12      3.02 o 
  -4   4   3      190.68      192.60      2.98 o 
  -3   4   3      285.25      298.75      7.27 o 
  -2   4   3        8.36       10.63      1.13 o 
  -1   4   3      651.44      642.34      9.56 o 
   0   4   3        0.01        0.72      1.37 o 
   1   4   3        8.66        9.23      1.62 o 
   2   4   3      381.09      383.35      9.25 o 
   3   4   3       81.37       77.99      1.82 o 
   4   4   3       30.59       32.09      1.75 o 
   5   4   3      138.54      131.89      3.37 o 
   6   4   3       18.70       17.04      1.87 o 
  -6   5   3        3.73        6.78      1.90 o 
  -5   5   3       10.39       14.94      1.77 o 
  -4   5   3       10.92       10.58      1.55 o 
  -3   5   3       31.67       30.38      1.47 o 
  -2   5   3       17.84       20.53      1.28 o 
  -1   5   3       91.91       90.80      2.11 o 
   0   5   3      945.52      946.62     10.85 o 
   1   5   3      203.38      192.35      4.05 o 
   2   5   3        9.20        6.58      1.60 o 
   3   5   3        0.96        1.28      1.51 o 
   4   5   3       36.43       31.38      2.48 o 
   5   5   3       42.62       44.50      2.02 o 
   6   5   3       27.11       26.10      2.02 o 
  -6   6   3        6.88        8.18      2.10 o 
  -5   6   3        7.06       10.27      1.70 o 
  -4   6   3       24.93       24.32      1.37 o 
  -3   6   3      100.24       99.80      1.94 o 
  -2   6   3        2.65        3.35      1.31 o 
  -1   6   3      160.24      163.23      4.51 o 
   0   6   3      106.02      110.31      3.36 o 
   1   6   3      372.65      390.06      6.92 o 
   2   6   3       43.57       46.38      1.90 o 
   3   6   3       61.61       58.31      1.45 o 
   4   6   3       32.74       29.47      1.58 o 
   5   6   3        5.13        6.75      1.72 o 
   6   6   3       18.21       12.43      2.05 o 
  -6   7   3        2.07        3.94      1.82 o 
  -5   7   3       32.22       31.95      1.80 o 
  -4   7   3       41.10       42.95      1.39 o 
  -3   7   3      221.88      216.55      3.27 o 
  -2   7   3        3.26        4.24      1.24 o 
  -1   7   3      300.32      275.35      6.70 o 
   0   7   3        0.40        0.65      1.57 o 
   1   7   3      104.44      110.57      1.81 o 
   2   7   3      355.17      357.60      4.58 o 
   3   7   3      137.45      133.96      3.33 o 
   4   7   3       22.49       17.58      1.68 o 
   5   7   3       11.64        9.35      2.10 o 
  -6   8   3       28.23       34.67      2.04 o 
  -5   8   3       18.84       24.74      1.76 o 
  -4   8   3       94.99      103.66      3.15 o 
  -3   8   3       74.56       68.73      1.89 o 
  -2   8   3       89.21       91.13      2.66 o 
  -1   8   3       35.36       31.18      1.57 o 
   0   8   3        8.75       10.43      1.88 o 
   1   8   3      418.25      417.64      6.34 o 
   2   8   3        0.86       -0.40      2.14 o 
   3   8   3        0.47        2.65      1.62 o 
   4   8   3       66.63       64.56      1.86 o 
   5   8   3        0.24        4.38      1.78 o 
  -5   9   3       30.55       36.83      2.38 o 
  -4   9   3        9.16       11.61      1.54 o 
  -3   9   3       10.26       12.70      1.93 o 
  -2   9   3      125.48      135.31      2.38 o 
  -1   9   3       33.74       27.30      1.39 o 
   0   9   3      162.47      168.25      9.84 o 
   1   9   3       10.93       13.73      1.60 o 
   2   9   3       31.02       28.39      1.70 o 
   3   9   3      387.71      375.64      4.95 o 
   4   9   3       35.93       37.12      2.89 o 
   5   9   3        1.41        2.71      2.04 o 
  -5  10   3       15.91       10.99      1.98 o 
  -4  10   3        1.23        2.79      1.60 o 
  -3  10   3      235.16      235.48      7.14 o 
  -2  10   3      468.49      452.80      6.70 o 
  -1  10   3       22.74       21.10      1.41 o 
   0  10   3        6.80        6.97      1.69 o 
   1  10   3      330.26      355.08     13.79 o 
   2  10   3      121.15      121.10      3.00 o 
   3  10   3        8.84        5.37      1.97 o 
   4  10   3      130.26      107.32      3.57 o 
   5  10   3        2.05       11.06      6.00 o 
  -5  11   3       83.67       90.41      3.45 o 
  -4  11   3        1.75        2.48      1.81 o 
  -3  11   3       42.68       45.75      1.87 o 
  -2  11   3      104.45      109.89      2.75 o 
  -1  11   3        2.94        3.23      1.46 o 
   0  11   3       51.86       51.51      2.78 o 
   1  11   3       21.26       22.33      1.83 o 
   2  11   3        5.29        7.16      1.53 o 
   3  11   3       32.45       31.68      1.69 o 
   4  11   3       69.72       68.62      2.16 o 
  -4  12   3        1.24        2.15      1.89 o 
  -3  12   3       13.74       11.93      1.91 o 
  -2  12   3        1.13        2.24      1.76 o 
  -1  12   3        3.61        9.45      2.72 o 
   0  12   3       17.88       21.28      1.86 o 
   1  12   3       54.47       57.46      2.19 o 
   2  12   3      105.79      107.27      4.70 o 
   3  12   3        1.75        4.45      1.70 o 
   4  12   3       50.85       42.17      2.08 o 
  -3  13   3       44.61       43.94      2.47 o 
  -2  13   3       78.47       71.18      1.90 o 
  -1  13   3       58.49       54.87      2.69 o 
   0  13   3      124.75      134.91      3.95 o 
   1  13   3        2.43        6.65      3.71 o 
   2  13   3        1.85        1.27      1.89 o 
   3  13   3       14.01       20.49      2.56 o 
  -3  14   3        0.65        2.19      2.00 o 
  -2  14   3       16.12       18.50      2.18 o 
  -1  14   3       91.48       96.20      3.93 o 
   0  14   3        5.58        7.44      1.91 o 
   1  14   3       12.24       11.69      1.76 o 
   2  14   3       55.51       52.30      2.17 o 
  -2  15   3        0.44        3.98      2.08 o 
  -1  15   3        0.37        3.75      2.09 o 
   0  15   3      155.80      150.66      5.01 o 
   1  15   3       16.41       17.67      2.76 o 
  -6   0   4       14.21       17.22      2.12 o 
  -5   0   4       17.42       18.26      2.32 o 
  -4   0   4       11.08       15.67      1.94 o 
  -3   0   4      215.30      209.35      8.70 o 
  -2   0   4     4664.07     4834.56    118.95 o 
  -1   0   4      584.56      592.77      4.89 o 
   0   0   4     1146.36     1025.97      7.33 o 
   1   0   4      263.24      277.89      3.98 o 
   2   0   4        9.43       12.71      2.12 o 
   3   0   4      486.34      468.46      9.26 o 
   4   0   4       73.60       74.80      2.32 o 
   5   0   4      302.15      312.53      5.11 o 
   6   0   4        6.52        6.13      2.76 o 
  -6   1   4      300.34      305.88      7.85 o 
  -5   1   4      426.76      431.62     12.03 o 
  -4   1   4      190.87      183.29      4.92 o 
  -3   1   4      414.34      423.03      9.14 o 
  -2   1   4      705.01      697.70     17.86 o 
  -1   1   4       56.53       70.60      1.63 o 
   0   1   4        1.55       -0.21      1.25 o 
   1   1   4     1436.37     1458.00     13.20 o 
   2   1   4       24.08       22.21      1.53 o 
   3   1   4       13.89       14.22      1.62 o 
   4   1   4      103.32      104.07      2.05 o 
   5   1   4        8.14        7.45      1.68 o 
   6   1   4       18.08       21.80      2.01 o 
  -6   2   4      198.53      200.35      7.00 o 
  -5   2   4      179.98      178.73      4.27 o 
  -4   2   4       41.61       46.80      1.59 o 
  -3   2   4        0.95        1.37      1.20 o 
  -2   2   4      498.52      531.29      7.85 o 
  -1   2   4       99.38      117.76      2.13 o 
   0   2   4      106.81      119.98      1.79 o 
   1   2   4      362.13      358.37      2.82 o 
   2   2   4      340.41      321.07      4.72 o 
   3   2   4       15.99       15.34      1.51 o 
   4   2   4       65.47       67.44      1.58 o 
   5   2   4        0.57        1.88      1.65 o 
   6   2   4        0.22       -0.78      1.97 o 
  -6   3   4       12.66       15.02      1.88 o 
  -5   3   4       76.58       76.98      2.62 o 
  -4   3   4       28.29       28.39      1.41 o 
  -3   3   4      406.62      404.40      5.75 o 
  -2   3   4      290.57      297.71      5.65 o 
  -1   3   4     1305.19     1326.42     20.80 o 
   0   3   4      745.51      784.88      9.78 o 
   1   3   4      126.92      112.44      2.01 o 
   2   3   4      114.50      102.73      1.61 o 
   3   3   4        0.12        2.52      1.46 o 
   4   3   4       64.95       65.98      1.65 o 
   5   3   4       17.97       20.69      1.81 o 
   6   3   4       30.51       33.56      2.16 o 
  -6   4   4       40.34       40.77      2.05 o 
  -5   4   4       30.88       30.57      1.63 o 
  -4   4   4     1064.01     1070.75     17.94 o 
  -3   4   4      366.50      366.27      5.77 o 
  -2   4   4        6.46        6.56      1.27 o 
  -1   4   4      363.75      348.73      4.82 o 
   0   4   4      624.71      673.02     16.61 o 
   1   4   4       83.67       86.00      1.83 o 
   2   4   4       67.86       71.77      2.50 o 
   3   4   4      202.10      214.32      5.26 o 
   4   4   4       24.29       25.39      1.80 o 
   5   4   4        0.41        3.59      1.69 o 
   6   4   4        0.34       -0.80      2.63 o 
  -6   5   4        4.16        4.99      1.81 o 
  -5   5   4       55.19       57.61      1.80 o 
  -4   5   4      627.40      652.32     12.96 o 
  -3   5   4        0.14        0.85      1.31 o 
  -2   5   4       12.38       12.78      1.35 o 
  -1   5   4       10.56        8.12      1.21 o 
   0   5   4      161.81      156.51      1.94 o 
   1   5   4       30.71       33.50      1.80 o 
   2   5   4      131.48      137.56      2.25 o 
   3   5   4      507.64      493.34      9.15 o 
   4   5   4       74.59       73.08      6.63 o 
   5   5   4       27.20       33.69      3.69 o 
   6   5   4        0.01       -0.28      3.47 o 
  -6   6   4       28.02       32.53      1.95 o 
  -5   6   4       12.80       13.88      1.64 o 
  -4   6   4      713.38      748.66     16.17 o 
  -3   6   4       36.42       37.96      1.47 o 
  -2   6   4       11.00       14.31      1.34 o 
  -1   6   4      429.91      435.05      8.86 o 
   0   6   4       89.16      103.12      2.80 o 
   1   6   4      222.70      224.54      3.01 o 
   2   6   4        0.33        2.19      1.68 o 
   3   6   4      571.88      555.61     11.83 o 
   4   6   4        4.29        7.99      1.86 o 
   5   6   4        1.35        5.08      2.04 o 
  -6   7   4       16.08       19.32      2.22 o 
  -5   7   4       39.61       40.45      1.83 o 
  -4   7   4       45.75       48.68      1.76 o 
  -3   7   4      604.29      595.64     10.27 o 
  -2   7   4       41.63       39.38      1.84 o 
  -1   7   4       64.85       76.64      2.02 o 
   0   7   4       90.36       76.20      2.26 o 
   1   7   4      106.13      108.30      1.81 o 
   2   7   4       79.85       79.01      1.82 o 
   3   7   4      140.45      137.88      2.20 o 
   4   7   4        0.96        3.61      1.61 o 
   5   7   4        3.85        3.55      2.00 o 
  -5   8   4       61.46       60.58      2.03 o 
  -4   8   4       27.66       27.40      1.74 o 
  -3   8   4      136.29      147.77      2.40 o 
  -2   8   4       38.31       42.68      1.65 o 
  -1   8   4        0.00        1.25      1.28 o 
   0   8   4       48.78       47.62      1.65 o 
   1   8   4       41.08       40.16      1.64 o 
   2   8   4      444.65      427.23      3.11 o 
   3   8   4       13.99       16.99      2.62 o 
   4   8   4       23.47       25.42      3.04 o 
   5   8   4        0.01       -0.85      2.10 o 
  -5   9   4       56.99       63.62      2.38 o 
  -4   9   4       10.20       11.68      1.82 o 
  -3   9   4      121.01      126.77      3.85 o 
  -2   9   4      100.60      100.20      1.95 o 
  -1   9   4       47.89       46.57      1.67 o 
   0   9   4       16.85       17.04      1.59 o 
   1   9   4       11.87       13.02      1.71 o 
   2   9   4      160.86      158.82      2.77 o 
   3   9   4        0.49       -0.21      1.84 o 
   4   9   4       19.92       24.12      1.99 o 
   5   9   4        1.73        1.96      2.15 o 
  -5  10   4        0.07        3.95      2.01 o 
  -4  10   4        0.41        2.39      1.57 o 
  -3  10   4       69.26       72.35      2.27 o 
  -2  10   4      176.04      164.55      3.42 o 
  -1  10   4        0.89        2.70      1.40 o 
   0  10   4       75.85       71.98      3.16 o 
   1  10   4       11.03       14.85      1.96 o 
   2  10   4       23.70       21.70      2.19 o 
   3  10   4       17.86       18.96      1.90 o 
   4  10   4       60.07       56.19      2.14 o 
  -4  11   4        0.11        0.90      1.99 o 
  -3  11   4        9.49       10.17      2.17 o 
  -2  11   4       11.64       11.69      1.63 o 
  -1  11   4       16.71       19.23      1.84 o 
   0  11   4       33.21       36.45      1.73 o 
   1  11   4      329.89      349.13     12.24 o 
   2  11   4       23.59       26.75      2.08 o 
   3  11   4       21.76       18.43      2.79 o 
   4  11   4       77.84       76.09      2.03 o 
  -4  12   4        1.87        4.17      2.14 o 
  -3  12   4        3.96        4.19      1.97 o 
  -2  12   4       12.28       16.09      1.88 o 
  -1  12   4        0.66        1.72      1.58 o 
   0  12   4      139.84      147.75      5.14 o 
   1  12   4      131.17      140.29      5.68 o 
   2  12   4        9.30       13.28      3.69 o 
   3  12   4        1.52        3.02      2.34 o 
  -3  13   4       14.49       14.89      1.94 o 
  -2  13   4       48.03       49.41      2.05 o 
  -1  13   4      221.21      217.76      4.95 o 
   0  13   4        1.24        0.85      1.76 o 
   1  13   4        6.00        8.71      2.21 o 
   2  13   4        2.44        5.49      2.49 o 
   3  13   4        0.04        6.38      2.71 o 
  -3  14   4        1.41        1.44      2.53 o 
  -2  14   4       34.27       32.99      2.26 o 
  -1  14   4        6.01        7.47      2.01 o 
   0  14   4      146.66      142.19      4.58 o 
   1  14   4        1.37        4.23      2.34 o 
   2  14   4        3.39        2.14      2.22 o 
  -1  15   4       23.34       20.67      1.88 o 
   0  15   4       31.86       32.97      2.11 o 
   1  15   4        3.51        3.81      2.03 o 
  -6   1   5       64.69       62.42      2.40 o 
  -5   1   5       62.69       57.41      2.00 o 
  -4   1   5       52.02       58.75      1.61 o 
  -3   1   5        2.02        0.34      1.22 o 
  -2   1   5      204.10      229.91      4.36 o 
  -1   1   5      109.24      113.99      2.47 o 
   0   1   5       60.59       62.99      1.65 o 
   1   1   5      389.40      407.91      4.59 o 
   2   1   5       52.28       50.32      1.96 o 
   3   1   5       12.22       10.30      1.78 o 
   4   1   5       23.15       22.06      1.60 o 
   5   1   5      178.04      175.51      3.34 o 
   6   1   5       10.82       11.91      2.08 o 
  -6   2   5      138.23      137.90      3.68 o 
  -5   2   5      211.87      211.08      5.34 o 
  -4   2   5        0.92        1.43      1.32 o 
  -3   2   5     1125.53     1175.36     23.86 o 
  -2   2   5      119.88      107.20      3.46 o 
  -1   2   5      288.57      314.75      7.40 o 
   0   2   5      119.03      118.49      1.79 o 
   1   2   5      405.53      385.17      3.10 o 
   2   2   5      303.36      322.19      4.59 o 
   3   2   5       15.26       13.09      1.56 o 
   4   2   5      834.22      800.51     11.83 o 
   5   2   5        0.34        0.81      1.73 o 
   6   2   5        5.15        7.21      2.04 o 
  -6   3   5        1.56        4.89      1.73 o 
  -5   3   5      166.58      173.85      3.42 o 
  -4   3   5      172.40      169.84      2.21 o 
  -3   3   5        7.74        5.50      1.25 o 
  -2   3   5       70.47       67.68      1.85 o 
  -1   3   5     1184.68     1246.68     26.35 o 
   0   3   5      457.07      487.92      9.48 o 
   1   3   5      129.76      135.56      1.98 o 
   2   3   5      201.74      206.10      3.41 o 
   3   3   5        9.44       10.81      1.50 o 
   4   3   5       95.00       91.46      6.06 o 
   5   3   5        2.17        4.20      2.28 o 
   6   3   5       75.07       62.91      6.03 o 
  -6   4   5        5.17        8.09      1.82 o 
  -5   4   5       20.56       22.91      1.65 o 
  -4   4   5       11.35       12.00      1.54 o 
  -3   4   5       46.15       49.21      1.43 o 
  -2   4   5        6.76        5.75      1.31 o 
  -1   4   5      411.32      461.49      8.94 o 
   0   4   5      285.71      311.05      5.92 o 
   1   4   5       39.24       37.15      1.82 o 
   2   4   5       49.78       53.86      2.06 o 
   3   4   5       60.50       62.52      2.01 o 
   4   4   5       58.43       59.79      2.08 o 
   5   4   5       21.76       24.81      1.89 o 
  -6   5   5        4.57        6.61      1.89 o 
  -5   5   5        4.51        5.56      2.00 o 
  -4   5   5       99.47       98.36      2.56 o 
  -3   5   5       54.25       50.54      1.47 o 
  -2   5   5       44.66       47.51      1.27 o 
  -1   5   5      134.70      135.51      3.00 o 
   0   5   5      244.32      265.23      6.64 o 
   1   5   5        3.29        4.65      1.52 o 
   2   5   5        7.64        6.03      1.94 o 
   3   5   5      358.88      341.79      6.48 o 
   4   5   5        2.71        2.75      1.75 o 
   5   5   5        3.71        5.74      1.83 o 
  -6   6   5        0.92        2.74      1.89 o 
  -5   6   5        0.13        3.15      1.94 o 
  -4   6   5        0.03        3.49      1.49 o 
  -3   6   5      344.63      345.38      8.52 o 
  -2   6   5       68.01       63.78      1.96 o 
  -1   6   5      453.29      466.08      9.59 o 
   0   6   5      896.84      941.67     25.09 o 
   1   6   5       51.04       53.92      1.81 o 
   2   6   5      103.45      101.07      2.08 o 
   3   6   5       61.05       61.90      2.23 o 
   4   6   5        0.12        3.02      2.12 o 
   5   6   5        2.26        3.65      2.08 o 
  -6   7   5       13.25       13.34      2.02 o 
  -5   7   5       14.85       17.25      1.98 o 
  -4   7   5        0.25        2.87      1.56 o 
  -3   7   5        0.36        1.71      1.41 o 
  -2   7   5        4.57        4.18      1.33 o 
  -1   7   5        6.24        8.06      1.41 o 
   0   7   5      164.08      174.35      4.13 o 
   1   7   5       46.66       42.46      1.80 o 
   2   7   5      285.75      274.67      2.70 o 
   3   7   5       51.98       53.68      2.24 o 
   4   7   5       22.64       21.66      1.80 o 
   5   7   5        8.10        8.62      2.25 o 
  -5   8   5        2.91        6.34      1.70 o 
  -4   8   5       61.89       61.44      2.01 o 
  -3   8   5      700.99      708.06     13.17 o 
  -2   8   5       11.94       12.61      1.39 o 
  -1   8   5       23.32       28.76      1.66 o 
   0   8   5       87.62       92.39      2.14 o 
   1   8   5        5.55        5.51      1.57 o 
   2   8   5      770.64      760.53      8.87 o 
   3   8   5       26.72       29.21      2.06 o 
   4   8   5       55.89       59.98      3.02 o 
   5   8   5        0.22        4.32      2.40 o 
  -5   9   5       47.19       47.58      2.19 o 
  -4   9   5        0.03        0.27      1.88 o 
  -3   9   5        4.18        5.52      2.00 o 
  -2   9   5      506.27      495.60      6.51 o 
  -1   9   5       32.77       34.27      1.66 o 
   0   9   5        2.91        6.39      1.53 o 
   1   9   5      443.44      447.65      9.82 o 
   2   9   5        0.11        2.09      2.53 o 
   3   9   5       12.68       12.61      2.20 o 
   4   9   5        2.19       -2.44      2.44 o 
  -5  10   5        8.22       14.75      2.39 o 
  -4  10   5        1.31        5.54      1.83 o 
  -3  10   5       26.26       27.28      1.82 o 
  -2  10   5      119.81      118.78      2.04 o 
  -1  10   5        4.55        4.62      1.46 o 
   0  10   5       16.06       16.48      1.47 o 
   1  10   5      351.30      362.22     10.26 o 
   2  10   5      167.11      167.87      3.66 o 
   3  10   5        0.82        1.87      2.40 o 
   4  10   5        6.51        6.94      2.32 o 
  -4  11   5       11.80       14.17      1.91 o 
  -3  11   5        1.51        2.62      1.88 o 
  -2  11   5      485.51      486.53      6.24 o 
  -1  11   5       24.68       26.31      1.58 o 
   0  11   5        1.79        2.63      1.92 o 
   1  11   5      456.54      477.88     16.64 o 
   2  11   5        5.47        6.20      1.89 o 
   3  11   5        0.06        3.61      5.16 o 
   4  11   5       26.49       25.67      2.09 o 
  -4  12   5        1.51        2.08      2.61 o 
  -3  12   5       32.82       32.67      2.01 o 
  -2  12   5       31.53       31.89      2.01 o 
  -1  12   5       38.46       40.70      2.55 o 
   0  12   5       39.46       42.05      1.99 o 
   1  12   5       37.33       34.94      2.04 o 
   2  12   5       91.45       88.62      4.22 o 
   3  12   5        4.78        5.31      2.38 o 
  -3  13   5       14.08       11.69      1.98 o 
  -2  13   5       10.31       11.66      1.99 o 
  -1  13   5      172.42      172.96      4.25 o 
   0  13   5      151.14      153.76      3.36 o 
   1  13   5       39.01       46.13      2.87 o 
   2  13   5        0.08       -3.11      4.08 o 
  -2  14   5       13.77       10.69      1.90 o 
  -1  14   5      132.30      136.48      3.57 o 
   0  14   5      155.90      153.31      3.90 o 
   1  14   5        8.11        9.95      2.40 o 
  -6   0   6      124.69      117.85      4.65 o 
  -5   0   6       40.02       37.63      2.23 o 
  -4   0   6       81.93       74.09      2.50 o 
  -3   0   6       96.96       95.02      2.30 o 
  -2   0   6     1282.31     1311.28     21.58 o 
  -1   0   6        0.86        0.36      1.73 o 
   0   0   6      377.06      369.04      3.85 o 
   1   0   6     1307.43     1411.15     22.77 o 
   2   0   6       35.71       29.98      2.78 o 
   3   0   6        0.06        1.60      2.77 o 
   4   0   6       61.28       67.61      2.78 o 
   5   0   6      371.78      374.35      7.60 o 
  -6   1   6        9.07       11.77      1.91 o 
  -5   1   6       79.81       78.36      1.64 o 
  -4   1   6       28.83       31.84      1.62 o 
  -3   1   6      199.66      198.12      3.79 o 
  -2   1   6      400.95      414.80      5.59 o 
  -1   1   6       78.67       81.90      1.63 o 
   0   1   6       69.38       69.36      1.81 o 
   1   1   6      707.84      713.17     12.97 o 
   2   1   6      435.82      437.42      7.02 o 
   3   1   6        0.46        0.56      1.64 o 
   4   1   6      148.90      154.00      2.18 o 
   5   1   6      316.21      311.73      4.74 o 
  -6   2   6       10.43       11.48      1.83 o 
  -5   2   6        1.41        3.42      1.58 o 
  -4   2   6       39.77       38.29      1.51 o 
  -3   2   6       28.35       29.73      1.46 o 
  -2   2   6        0.91        0.57      1.39 o 
  -1   2   6       42.14       46.70      1.59 o 
   0   2   6     1150.02     1185.79     14.89 o 
   1   2   6        2.95        8.34      1.46 o 
   2   2   6       87.30       81.66      1.97 o 
   3   2   6       14.60       14.78      1.46 o 
   4   2   6       77.01       79.19      1.80 o 
   5   2   6      167.27      168.45      4.39 o 
  -6   3   6        2.95        4.79      1.78 o 
  -5   3   6       35.40       35.76      1.62 o 
  -4   3   6       20.73       20.83      1.43 o 
  -3   3   6       27.47       29.60      1.52 o 
  -2   3   6        0.57        0.82      1.64 o 
  -1   3   6      210.09      220.59      4.56 o 
   0   3   6      196.85      209.71      4.14 o 
   1   3   6        7.88        8.07      1.66 o 
   2   3   6      250.04      256.75      5.99 o 
   3   3   6       37.24       41.19      1.70 o 
   4   3   6      216.33      209.87      7.40 o 
   5   3   6        1.47        4.19      1.82 o 
  -6   4   6        3.51        5.94      1.79 o 
  -5   4   6        7.42        8.91      1.65 o 
  -4   4   6      272.41      264.60      6.06 o 
  -3   4   6        7.41       10.02      1.44 o 
  -2   4   6      216.76      227.50      5.43 o 
  -1   4   6      319.47      343.90      9.64 o 
   0   4   6       88.64      105.85      2.25 o 
   1   4   6      257.34      261.86      2.50 o 
   2   4   6        0.07        0.90      1.58 o 
   3   4   6     1174.04     1192.01     23.34 o 
   4   4   6       25.77       26.17      1.82 o 
   5   4   6        1.71        1.35      1.76 o 
  -6   5   6        0.32       -0.42      2.03 o 
  -5   5   6      135.05      131.96      2.65 o 
  -4   5   6        9.86        9.46      1.48 o 
  -3   5   6       63.01       66.77      1.50 o 
  -2   5   6       59.84       59.35      1.39 o 
  -1   5   6      421.17      398.82     10.25 o 
   0   5   6      149.52      140.21      3.80 o 
   1   5   6       70.32       65.72      1.85 o 
   2   5   6      203.26      204.58      2.87 o 
   3   5   6       30.13       35.00      1.98 o 
   4   5   6       41.31       43.24      3.12 o 
   5   5   6        5.48       11.42      2.36 o 
  -6   6   6        1.67        3.20      2.11 o 
  -5   6   6       89.58       92.93      1.92 o 
  -4   6   6      245.88      254.87      6.23 o 
  -3   6   6        5.93        7.52      1.39 o 
  -2   6   6      110.03       97.30      1.61 o 
  -1   6   6       45.90       56.93      1.69 o 
   0   6   6        4.70        6.46      1.29 o 
   1   6   6        1.20        3.94      1.89 o 
   2   6   6        5.06        8.29      1.71 o 
   3   6   6      596.44      591.98      5.22 o 
   4   6   6       15.69       13.27      1.93 o 
   5   6   6        0.36        1.04      1.88 o 
  -5   7   6       21.20       27.88      1.75 o 
  -4   7   6       32.40       34.16      1.76 o 
  -3   7   6      323.55      315.58      6.52 o 
  -2   7   6       47.40       44.52      1.77 o 
  -1   7   6       48.67       59.15      2.26 o 
   0   7   6       51.00       54.42      1.71 o 
   1   7   6       29.40       29.70      1.76 o 
   2   7   6      695.63      678.90      6.98 o 
   3   7   6        0.32        0.69      2.24 o 
   4   7   6       63.79       66.19      2.50 o 
   5   7   6        2.71        5.13      1.92 o 
  -5   8   6        3.50        4.15      2.06 o 
  -4   8   6       26.93       32.45      1.70 o 
  -3   8   6       33.30       35.82      1.67 o 
  -2   8   6       55.69       58.10      2.28 o 
  -1   8   6       64.89       63.19      1.67 o 
   0   8   6        8.45        7.64      1.69 o 
   1   8   6      206.03      211.80      2.55 o 
   2   8   6        2.27        2.89      2.14 o 
   3   8   6        2.14        6.67      1.92 o 
   4   8   6        9.89       11.22      3.24 o 
  -5   9   6       24.80       28.88      2.05 o 
  -4   9   6        2.99        5.66      1.79 o 
  -3   9   6       47.73       50.48      1.76 o 
  -2   9   6       38.52       37.35      1.76 o 
  -1   9   6       57.97       58.07      2.64 o 
   0   9   6        1.74        1.15      1.58 o 
   1   9   6       38.92       43.56      1.79 o 
   2   9   6      117.78      122.16      2.01 o 
   3   9   6       12.45       13.31      1.74 o 
   4   9   6        8.97        8.60      2.11 o 
  -5  10   6       21.17       22.90      4.36 o 
  -4  10   6       17.46       19.34      2.19 o 
  -3  10   6       11.11       12.00      1.86 o 
  -2  10   6      247.82      245.47      4.39 o 
  -1  10   6        0.09        1.21      2.14 o 
   0  10   6       47.16       50.01      2.50 o 
   1  10   6       88.22       93.51      3.00 o 
   2  10   6        7.46       10.57      2.07 o 
   3  10   6       20.74       22.69      2.38 o 
   4  10   6        0.75        1.62      2.40 o 
  -4  11   6       10.59       12.28      2.00 o 
  -3  11   6      160.14      154.58      2.46 o 
  -2  11   6       36.40       38.28      1.92 o 
  -1  11   6        3.39        4.11      1.89 o 
   0  11   6       14.50       13.64      2.53 o 
   1  11   6        1.65        1.57      2.79 o 
   2  11   6        0.23       -0.25      2.83 o 
   3  11   6        0.01       -0.63      2.36 o 
  -3  12   6        0.51        2.30      1.78 o 
  -2  12   6       34.65       36.56      1.98 o 
  -1  12   6      121.09      129.95      4.62 o 
   0  12   6       62.65       64.35      2.63 o 
   1  12   6       20.19       18.33      2.33 o 
   2  12   6        5.17        6.86      3.39 o 
   3  12   6       18.42       24.18      3.80 o 
  -3  13   6        8.15        9.07      2.05 o 
  -2  13   6        2.85        5.28      2.08 o 
  -1  13   6      181.24      177.58      2.85 o 
   0  13   6       90.96       91.49      2.09 o 
   1  13   6        1.12        5.47      2.25 o 
   2  13   6        5.06        6.72      3.22 o 
  -2  14   6        3.35        0.45      2.20 o 
  -1  14   6       63.84       66.52      2.70 o 
   0  14   6        0.99        2.60      2.04 o 
   1  14   6       44.88       42.12      2.48 o 
  -6   1   7       15.03       14.97      1.86 o 
  -5   1   7        0.78        0.02      1.56 o 
  -4   1   7        0.21       -1.51      1.51 o 
  -3   1   7       40.95       54.71      1.71 o 
  -2   1   7      273.62      264.59      5.09 o 
  -1   1   7      244.47      251.09      4.25 o 
   0   1   7      277.76      279.94      2.67 o 
   1   1   7       20.49       15.61      1.51 o 
   2   1   7       17.15       17.49      1.68 o 
   3   1   7      189.48      179.45      4.34 o 
   4   1   7      262.08      259.73      2.37 o 
   5   1   7        2.53        2.65      1.94 o 
  -6   2   7        0.29       -1.80      1.80 o 
  -5   2   7       24.78       22.12      1.69 o 
  -4   2   7        3.42        2.32      1.74 o 
  -3   2   7       20.70       25.54      1.58 o 
  -2   2   7        0.05       -0.33      1.68 o 
  -1   2   7        1.36        3.71      1.46 o 
   0   2   7       36.75       40.83      1.74 o 
   1   2   7       33.39       30.44      1.53 o 
   2   2   7       11.65       19.06      1.70 o 
   3   2   7       60.10       61.07      1.96 o 
   4   2   7      213.88      198.83     10.30 o 
   5   2   7        0.14        0.97      1.97 o 
  -6   3   7       22.63       24.26      1.97 o 
  -5   3   7       36.93       41.38      1.85 o 
  -4   3   7      156.10      140.24      2.54 o 
  -3   3   7       39.29       38.33      1.48 o 
  -2   3   7      485.91      485.81      7.81 o 
  -1   3   7      155.04      161.39      3.34 o 
   0   3   7        0.16       -0.33      1.41 o 
   1   3   7       74.22       90.29      1.73 o 
   2   3   7       35.60       37.07      1.93 o 
   3   3   7        0.02        1.61      1.73 o 
   4   3   7       47.77       48.12      2.00 o 
   5   3   7       10.54        8.76      1.81 o 
  -6   4   7       15.28       18.43      1.79 o 
  -5   4   7       16.58       19.45      1.77 o 
  -4   4   7       19.35       22.57      1.89 o 
  -3   4   7      258.21      238.43      5.98 o 
  -2   4   7        0.03        0.36      1.38 o 
  -1   4   7       48.86       47.50      1.69 o 
   0   4   7      193.99      216.85      4.74 o 
   1   4   7        3.53        4.66      1.76 o 
   2   4   7      285.44      291.32      4.94 o 
   3   4   7      118.95      117.13      3.40 o 
   4   4   7       17.70       20.14      2.10 o 
   5   4   7       86.46       79.03      2.02 o 
  -6   5   7        1.39        5.22      2.15 o 
  -5   5   7       13.94       18.65      1.81 o 
  -4   5   7        2.47        1.31      1.51 o 
  -3   5   7       70.68       69.44      1.89 o 
  -2   5   7      160.63      154.66      2.73 o 
  -1   5   7       98.45      109.94      2.85 o 
   0   5   7       10.45        8.69      1.49 o 
   1   5   7        9.35        4.89      2.07 o 
   2   5   7       12.28       11.64      2.20 o 
   3   5   7        5.06        6.27      1.85 o 
   4   5   7       12.20       15.72      2.14 o 
   5   5   7        1.63        6.24      1.93 o 
  -5   6   7        9.31       11.63      1.92 o 
  -4   6   7       17.90       19.37      1.50 o 
  -3   6   7        2.38        2.61      1.42 o 
  -2   6   7       63.10       61.58      1.51 o 
  -1   6   7       34.84       33.13      1.78 o 
   0   6   7      207.70      230.11      5.82 o 
   1   6   7      110.72      107.72      2.77 o 
   2   6   7      162.03      167.65      2.21 o 
   3   6   7       31.20       31.01      2.17 o 
   4   6   7        0.00       -0.24      2.23 o 
  -5   7   7        0.89       -0.86      1.81 o 
  -4   7   7      184.21      191.72      4.45 o 
  -3   7   7       88.38       83.44      2.52 o 
  -2   7   7       13.14       13.98      1.76 o 
  -1   7   7        7.70        8.71      1.72 o 
   0   7   7       62.84       58.53      1.73 o 
   1   7   7        0.03        2.23      2.21 o 
   2   7   7       57.78       58.86      2.01 o 
   3   7   7       18.08       22.43      3.23 o 
   4   7   7        2.38        3.64      2.15 o 
  -5   8   7       22.15       23.91      1.94 o 
  -4   8   7       14.79       16.58      1.59 o 
  -3   8   7        6.77        9.60      1.46 o 
  -2   8   7      135.50      146.53      3.68 o 
  -1   8   7      113.81      115.94      2.61 o 
   0   8   7        1.42        2.36      1.76 o 
   1   8   7       27.58       30.81      2.08 o 
   2   8   7        6.55        8.62      3.22 o 
   3   8   7       66.84       64.49      2.17 o 
   4   8   7       52.62       52.63      3.22 o 
  -5   9   7       29.92       30.59      2.15 o 
  -4   9   7      117.27      117.59      4.42 o 
  -3   9   7        9.89       10.45      1.76 o 
  -2   9   7       82.45       77.44      1.75 o 
  -1   9   7        6.50        6.05      1.90 o 
   0   9   7       59.27       61.88      1.94 o 
   1   9   7      330.91      338.76      5.77 o 
   2   9   7       45.57       46.71      3.91 o 
   3   9   7       70.80       73.07      2.25 o 
   4   9   7        1.44        3.57      1.97 o 
  -4  10   7       53.85       54.04      2.13 o 
  -3  10   7        1.99       -0.70      1.91 o 
  -2  10   7      117.17      118.31      3.53 o 
  -1  10   7       82.21       80.51      2.02 o 
   0  10   7       77.92       88.15      4.73 o 
   1  10   7      144.28      144.60      2.59 o 
   2  10   7      131.55      122.44      2.31 o 
   3  10   7        1.08        0.92      2.17 o 
  -4  11   7       66.98       67.51      2.22 o 
  -3  11   7        3.38        5.77      2.05 o 
  -2  11   7        7.27        8.45      2.07 o 
  -1  11   7       70.73       72.31      3.25 o 
   0  11   7        4.91        5.81      1.75 o 
   1  11   7       35.68       38.41      2.32 o 
   2  11   7       34.99       35.08      2.04 o 
   3  11   7       31.98       34.77      4.37 o 
  -3  12   7       20.71       23.21      2.20 o 
  -2  12   7       12.11       14.51      1.95 o 
  -1  12   7        0.01        2.72      1.90 o 
   0  12   7       25.28       27.75      2.16 o 
   1  12   7        2.45        1.40      1.91 o 
   2  12   7      101.00       98.90      2.50 o 
  -2  13   7       35.02       36.37      2.41 o 
  -1  13   7       34.62       35.08      1.99 o 
   0  13   7       76.82       73.58      3.18 o 
   1  13   7        5.97       10.26      2.57 o 
  -6   0   8       48.32       47.12      2.84 o 
  -5   0   8       19.26       20.29      2.64 o 
  -4   0   8      342.37      314.77     17.54 o 
  -3   0   8       35.44       36.53      2.63 o 
  -2   0   8      145.27      126.96      6.33 o 
  -1   0   8       10.37        8.85      1.99 o 
   0   0   8       35.70       38.94      2.24 o 
   1   0   8      245.99      249.88      4.85 o 
   2   0   8       13.22       18.81      2.50 o 
   3   0   8       75.44       73.82      2.88 o 
   4   0   8       23.01       22.64      2.67 o 
   5   0   8        5.25       13.46      3.47 o 
  -6   1   8        5.60        7.05      1.94 o 
  -5   1   8       21.86       20.40      1.94 o 
  -4   1   8       67.61       70.98      2.24 o 
  -3   1   8       25.65       20.70      1.72 o 
  -2   1   8      132.04      134.69      2.54 o 
  -1   1   8     1161.68     1106.78     17.53 o 
   0   1   8        2.31        2.80      1.69 o 
   1   1   8       86.12       92.15      1.79 o 
   2   1   8        0.07        3.64      1.72 o 
   3   1   8       15.47       17.38      1.76 o 
   4   1   8        1.10        2.06      1.83 o 
   5   1   8      276.06      272.33      4.16 o 
  -6   2   8        5.70        8.05      1.99 o 
  -5   2   8       24.61       24.46      1.96 o 
  -4   2   8        3.47        1.99      1.88 o 
  -3   2   8       33.59       27.93      1.86 o 
  -2   2   8       87.93       83.06      1.80 o 
  -1   2   8      766.72      746.44     14.10 o 
   0   2   8      341.91      344.15      4.68 o 
   1   2   8        2.25        3.77      1.54 o 
   2   2   8      184.78      191.11      2.54 o 
   3   2   8        1.28        3.09      1.87 o 
   4   2   8       47.19       45.21      1.93 o 
   5   2   8        1.20        0.27      2.60 o 
  -6   3   8       33.90       30.87      1.98 o 
  -5   3   8       97.52       91.79      2.61 o 
  -4   3   8        0.21       -0.51      1.74 o 
  -3   3   8      271.73      258.46      5.05 o 
  -2   3   8      105.08      104.36      3.22 o 
  -1   3   8        0.43        2.21      1.54 o 
   0   3   8       35.01       36.64      1.73 o 
   1   3   8        0.41        1.13      1.76 o 
   2   3   8        1.01        0.87      1.69 o 
   3   3   8       53.27       58.78      1.99 o 
   4   3   8        1.13        1.09      1.98 o 
   5   3   8       32.70       30.90      2.18 o 
  -6   4   8       10.17       12.74      2.15 o 
  -5   4   8       18.23       21.07      2.02 o 
  -4   4   8       14.03       19.84      2.01 o 
  -3   4   8       10.38       11.81      1.80 o 
  -2   4   8      384.86      369.45      7.29 o 
  -1   4   8       26.52       24.00      1.64 o 
   0   4   8       61.14       61.68      1.96 o 
   1   4   8       73.63       66.86      1.96 o 
   2   4   8        0.87        0.90      1.84 o 
   3   4   8        0.62        1.23      1.79 o 
   4   4   8      159.61      155.65      5.58 o 
  -5   5   8        0.17        0.81      1.77 o 
  -4   5   8       77.21       69.43      1.94 o 
  -3   5   8      281.81      261.10      7.38 o 
  -2   5   8      140.37      128.67      2.09 o 
  -1   5   8       29.54       27.96      1.64 o 
   0   5   8      433.77      427.58      7.46 o 
   1   5   8      332.66      323.29      9.88 o 
   2   5   8        7.37        6.87      2.05 o 
   3   5   8      189.61      194.70      3.43 o 
   4   5   8       23.15       27.73      2.85 o 
  -5   6   8        2.38        3.28      1.68 o 
  -4   6   8       51.79       47.95      1.83 o 
  -3   6   8        4.70        5.48      1.62 o 
  -2   6   8       11.86       10.69      1.74 o 
  -1   6   8      149.45      158.40      3.43 o 
   0   6   8       22.99       21.18      1.78 o 
   1   6   8       85.25       78.83      1.99 o 
   2   6   8       26.83       27.84      1.81 o 
   3   6   8       34.87       37.92      2.50 o 
   4   6   8       44.72       44.45      2.31 o 
  -5   7   8        3.98        3.79      2.10 o 
  -4   7   8       23.54       22.72      1.92 o 
  -3   7   8      470.05      457.51     13.81 o 
  -2   7   8       23.89       23.42      1.80 o 
  -1   7   8        0.00       -0.65      2.09 o 
   0   7   8       16.84       18.59      1.69 o 
   1   7   8       74.18       70.23      1.87 o 
   2   7   8       11.45       13.95      2.67 o 
   3   7   8       17.37       19.33      2.28 o 
   4   7   8       10.77       13.12      2.79 o 
  -5   8   8       37.97       34.41      2.37 o 
  -4   8   8       53.45       54.46      1.99 o 
  -3   8   8      133.52      133.49      3.50 o 
  -2   8   8        1.31        1.23      1.74 o 
  -1   8   8       18.77       18.25      1.77 o 
   0   8   8       36.20       35.47      3.63 o 
   1   8   8      102.84      111.77      2.05 o 
   2   8   8      171.64      173.66      2.58 o 
   3   8   8       28.91       31.33      2.49 o 
   4   8   8       22.55       18.03      6.11 o 
  -4   9   8       45.20       46.78      1.94 o 
  -3   9   8        2.75        3.88      1.81 o 
  -2   9   8       85.56       82.77      1.96 o 
  -1   9   8      107.67      104.26      2.99 o 
   0   9   8        9.45       13.88      1.81 o 
   1   9   8       20.34       19.36      3.13 o 
   2   9   8        4.00        7.02      2.47 o 
   3   9   8        0.05        3.46      2.42 o 
  -4  10   8       73.48       72.16      2.35 o 
  -3  10   8       11.30        9.45      2.06 o 
  -2  10   8       32.79       36.77      2.43 o 
  -1  10   8        1.17        8.08      1.94 o 
   0  10   8       39.36       41.46      1.84 o 
   1  10   8        2.05       -1.90      1.90 o 
   2  10   8       41.06       40.97      3.14 o 
   3  10   8        0.14        5.48      2.51 o 
  -3  11   8       22.93       23.07      2.09 o 
  -2  11   8       30.85       30.99      2.10 o 
  -1  11   8       22.72       25.45      1.91 o 
   0  11   8        2.36        4.75      2.13 o 
   1  11   8       23.13       23.69      2.33 o 
   2  11   8        9.57       11.60      2.80 o 
  -3  12   8        6.62        8.94      3.55 o 
  -2  12   8       29.40       28.84      2.11 o 
  -1  12   8      336.20      329.61      6.28 o 
   0  12   8       28.46       30.43      2.96 o 
   1  12   8       15.30       16.84      2.35 o 
  -1  13   8        3.09        4.34      2.50 o 
   0  13   8        2.01        5.22      2.64 o 
  -6   1   9        5.94        7.35      2.34 o 
  -5   1   9       83.80       75.73      2.51 o 
  -4   1   9        1.89       -1.53      2.26 o 
  -3   1   9        2.63        4.55      1.72 o 
  -2   1   9       87.99       79.25      2.13 o 
  -1   1   9      150.13      145.67      2.36 o 
   0   1   9        2.51        3.52      1.71 o 
   1   1   9       17.97       14.96      1.80 o 
   2   1   9        3.16        3.61      1.62 o 
   3   1   9       70.17       69.62      2.30 o 
   4   1   9       15.42       16.37      1.99 o 
  -5   2   9        0.01        1.08      2.22 o 
  -4   2   9       55.02       60.40      3.39 o 
  -3   2   9      133.25      125.85      2.18 o 
  -2   2   9       29.91       31.77      1.86 o 
  -1   2   9        0.22        0.56      1.70 o 
   0   2   9      618.23      614.96      8.81 o 
   1   2   9        0.24        3.22      1.76 o 
   2   2   9       95.81       85.27      1.95 o 
   3   2   9       13.32       13.94      2.49 o 
   4   2   9       21.11       22.17      2.17 o 
  -5   3   9        2.57       -0.08      2.38 o 
  -4   3   9        0.29        0.75      1.93 o 
  -3   3   9       62.19       64.76      1.91 o 
  -2   3   9      469.30      435.48      7.06 o 
  -1   3   9        1.78        2.16      1.86 o 
   0   3   9      250.97      246.77      3.91 o 
   1   3   9       57.14       55.43      1.85 o 
   2   3   9      125.79      119.00      2.26 o 
   3   3   9        2.17        3.01      2.02 o 
   4   3   9       30.80       31.06      1.92 o 
  -5   4   9        1.77        2.09      1.96 o 
  -4   4   9        0.00        1.61      2.02 o 
  -3   4   9       24.37       17.34      1.77 o 
  -2   4   9      253.65      253.33      3.85 o 
  -1   4   9        0.00        1.36      1.68 o 
   0   4   9       83.59       89.05      2.06 o 
   1   4   9       18.21       16.74      1.77 o 
   2   4   9        7.99        7.91      1.93 o 
   3   4   9       14.48       13.05      1.97 o 
   4   4   9       24.14       24.51      2.35 o 
  -5   5   9       23.54       27.40      2.22 o 
  -4   5   9       34.04       34.27      1.86 o 
  -3   5   9       27.50       34.76      2.09 o 
  -2   5   9        3.47        3.36      1.66 o 
  -1   5   9       10.55       10.51      1.80 o 
   0   5   9       11.97       14.72      1.77 o 
   1   5   9        3.62        8.86      2.08 o 
   2   5   9        2.53        6.33      2.45 o 
   3   5   9        6.06        3.99      2.13 o 
   4   5   9        1.55        7.90      2.31 o 
  -5   6   9        0.05        1.58      2.00 o 
  -4   6   9       66.49       67.14      2.20 o 
  -3   6   9      264.12      266.10      9.27 o 
  -2   6   9       14.34       17.89      1.75 o 
  -1   6   9       42.31       39.76      1.89 o 
   0   6   9       14.17       15.22      2.05 o 
   1   6   9      236.21      228.59      5.33 o 
   2   6   9        7.34       10.30      2.13 o 
   3   6   9        1.82        5.91      2.64 o 
   4   6   9       11.97       16.98      2.65 o 
  -5   7   9       31.81       37.79      3.60 o 
  -4   7   9        0.55        1.70      2.12 o 
  -3   7   9       25.39       26.24      1.94 o 
  -2   7   9      148.06      144.09      2.12 o 
  -1   7   9       17.19       17.62      1.93 o 
   0   7   9       27.47       27.78      1.94 o 
   1   7   9       18.02       28.24      1.87 o 
   2   7   9       44.95       45.88      3.61 o 
   3   7   9        0.37       -0.25      2.68 o 
  -4   8   9        4.16        3.93      1.96 o 
  -3   8   9        3.57        6.62      2.19 o 
  -2   8   9        7.04       10.26      1.86 o 
  -1   8   9        4.89        4.70      2.06 o 
   0   8   9      316.80      295.12      6.62 o 
   1   8   9       17.88       22.60      1.87 o 
   2   8   9       53.73       55.71      2.26 o 
   3   8   9        1.88        5.79      2.27 o 
  -4   9   9      119.29      121.89      4.65 o 
  -3   9   9       46.31       46.96      2.37 o 
  -2   9   9       35.90       34.20      1.99 o 
  -1   9   9        8.54        8.86      1.96 o 
   0   9   9       65.60       64.21      2.46 o 
   1   9   9        4.24        4.69      2.09 o 
   2   9   9        0.90       -0.76      2.65 o 
   3   9   9       15.64       16.85      2.45 o 
  -3  10   9       13.10       13.72      2.39 o 
  -2  10   9        1.15        2.42      2.22 o 
  -1  10   9        0.21        1.76      2.16 o 
   0  10   9       23.51       25.20      2.14 o 
   1  10   9        1.08        3.20      2.00 o 
   2  10   9        9.32        6.31      2.00 o 
  -3  11   9       33.87       33.85      2.33 o 
  -2  11   9        1.56        1.94      2.35 o 
  -1  11   9       60.66       60.44      2.43 o 
   0  11   9        2.08        2.14      2.24 o 
   1  11   9        9.68        7.34      2.47 o 
  -2  12   9       41.21       37.90      3.19 o 
  -1  12   9        0.71        1.65      2.13 o 
   0  12   9        3.11        8.55      2.39 o 
  -5   0  10       29.61       33.30      5.53 o 
  -4   0  10       10.31        0.82      3.78 o 
  -3   0  10       51.08       41.49      2.88 o 
  -2   0  10      466.42      443.01      4.17 o 
  -1   0  10     1832.51     1779.41     63.91 o 
   0   0  10      207.88      208.48      3.44 o 
   1   0  10       55.53       54.85      2.85 o 
   2   0  10       78.35       91.29      2.74 o 
   3   0  10       23.53       25.76      3.31 o 
   4   0  10       11.34       10.49      2.89 o 
  -5   1  10        7.96        3.55      2.44 o 
  -4   1  10       33.94       29.46      2.66 o 
  -3   1  10        0.90        5.31      1.91 o 
  -2   1  10       67.73       66.45      2.09 o 
  -1   1  10      151.32      144.86      3.47 o 
   0   1  10      412.58      408.77      3.65 o 
   1   1  10       10.84        9.59      1.91 o 
   2   1  10      182.78      179.94      2.93 o 
   3   1  10      163.02      155.73      2.31 o 
   4   1  10        1.32        2.03      1.94 o 
  -5   2  10       75.09       76.53      3.71 o 
  -4   2  10       76.05       64.96      3.01 o 
  -3   2  10      159.41      142.64      2.44 o 
  -2   2  10       69.36       68.52      2.77 o 
  -1   2  10      436.24      410.17      8.05 o 
   0   2  10       21.50       20.33      1.84 o 
   1   2  10       17.67       20.94      1.93 o 
   2   2  10       58.38       51.05      1.99 o 
   3   2  10       34.88       35.53      2.02 o 
   4   2  10        3.79        6.05      2.53 o 
  -5   3  10       26.39       25.65      2.26 o 
  -4   3  10        0.05       -0.59      1.86 o 
  -3   3  10       28.59       39.75      1.83 o 
  -2   3  10      420.11      396.09      7.64 o 
  -1   3  10      194.34      192.61      4.51 o 
   0   3  10      331.89      327.03      5.11 o 
   1   3  10      121.75      132.14      2.22 o 
   2   3  10        9.96       11.45      1.93 o 
   3   3  10       25.71       32.34      2.24 o 
   4   3  10       26.53       24.79      2.16 o 
  -5   4  10        1.18        1.26      2.15 o 
  -4   4  10       15.27       17.99      2.17 o 
  -3   4  10       21.77       20.78      1.93 o 
  -2   4  10       59.61       64.02      1.86 o 
  -1   4  10       27.08       32.47      1.93 o 
   0   4  10        1.98        0.41      1.93 o 
   1   4  10      650.57      651.93      8.53 o 
   2   4  10       55.44       53.36      2.22 o 
   3   4  10       16.38       22.13      2.54 o 
  -5   5  10       19.28       16.33      2.17 o 
  -4   5  10      187.50      189.34      3.07 o 
  -3   5  10      301.93      280.96      5.08 o 
  -2   5  10      326.89      303.12      4.98 o 
  -1   5  10       30.70       29.04      1.89 o 
   0   5  10       20.64       21.97      1.88 o 
   1   5  10      111.90      109.01      2.43 o 
   2   5  10        0.86        2.27      1.91 o 
   3   5  10       10.72       10.21      2.50 o 
  -4   6  10        0.05        0.10      1.92 o 
  -3   6  10       89.32       81.25      3.18 o 
  -2   6  10       16.81       14.51      2.01 o 
  -1   6  10        0.02        1.53      1.87 o 
   0   6  10       70.92       76.12      2.21 o 
   1   6  10      533.07      531.52      9.00 o 
   2   6  10       59.25       61.55      3.45 o 
   3   6  10        9.69       13.31      2.51 o 
  -4   7  10        0.08        1.97      2.23 o 
  -3   7  10        0.38        3.49      2.31 o 
  -2   7  10       57.81       50.26      2.17 o 
  -1   7  10       59.28       58.15      2.04 o 
   0   7  10      156.40      155.09      2.75 o 
   1   7  10       46.50       44.31      1.89 o 
   2   7  10       67.85       69.66      2.18 o 
   3   7  10        8.14       16.79      3.30 o 
  -4   8  10      117.37      110.54      5.67 o 
  -3   8  10      150.93      148.05      6.15 o 
  -2   8  10        5.05        7.84      2.29 o 
  -1   8  10       60.65       61.38      2.40 o 
   0   8  10        0.87        2.92      2.24 o 
   1   8  10        2.61        2.77      2.13 o 
   2   8  10       12.54       12.86      1.95 o 
  -3   9  10       42.56       46.21      2.60 o 
  -2   9  10        0.01        2.06      2.24 o 
  -1   9  10       11.40       10.53      2.07 o 
   0   9  10       27.18       28.66      2.04 o 
   1   9  10       35.40       34.02      1.97 o 
   2   9  10      118.42      118.16      3.08 o 
  -3  10  10        1.44        3.01      2.54 o 
  -2  10  10      131.72      127.29      2.51 o 
  -1  10  10      197.01      191.13      4.92 o 
   0  10  10       19.60       22.47      2.28 o 
   1  10  10        0.06        0.89      2.90 o 
  -2  11  10       44.71       42.29      2.58 o 
  -1  11  10       13.26       17.05      2.45 o 
   0  11  10       32.29       35.60      2.40 o 
  -5   1  11        1.41        4.17      2.80 o 
  -4   1  11        2.98        8.53      2.10 o 
  -3   1  11        2.49        2.26      2.46 o 
  -2   1  11       54.95       47.23      2.09 o 
  -1   1  11       10.36       13.42      1.97 o 
   0   1  11        0.48        1.77      2.06 o 
   1   1  11        9.49        7.94      2.02 o 
   2   1  11       49.74       46.22      1.98 o 
   3   1  11       26.62       25.84      2.02 o 
  -5   2  11        0.04       11.82      2.54 o 
  -4   2  11        0.92        3.15      1.94 o 
  -3   2  11       59.53       49.74      2.80 o 
  -2   2  11       44.91       41.19      2.13 o 
  -1   2  11        0.00       -0.38      1.75 o 
   0   2  11      340.82      349.08      5.92 o 
   1   2  11       14.79       16.84      1.93 o 
   2   2  11       78.49       72.92      2.19 o 
   3   2  11       13.18       19.06      2.28 o 
  -5   3  11        3.69        6.56      4.19 o 
  -4   3  11       15.10       18.04      2.46 o 
  -3   3  11       13.11       12.47      1.79 o 
  -2   3  11        1.12       -0.01      1.84 o 
  -1   3  11      196.03      199.24      3.99 o 
   0   3  11        0.01        0.23      1.86 o 
   1   3  11       13.46       15.65      2.10 o 
   2   3  11       69.68       65.28      2.21 o 
   3   3  11       24.97       25.16      2.38 o 
  -4   4  11        0.05        1.30      2.48 o 
  -3   4  11        1.74        3.09      2.25 o 
  -2   4  11        9.00       10.98      2.32 o 
  -1   4  11        9.68       10.62      1.97 o 
   0   4  11      267.94      265.83      4.06 o 
   1   4  11        3.73        6.64      2.03 o 
   2   4  11        3.66        6.11      2.04 o 
   3   4  11        1.94        5.54      2.06 o 
  -4   5  11       17.98       17.30      2.46 o 
  -3   5  11       28.79       32.92      1.91 o 
  -2   5  11        0.11        0.93      2.20 o 
  -1   5  11       15.55       19.87      2.09 o 
   0   5  11       15.44       18.15      2.06 o 
   1   5  11       49.83       54.42      1.93 o 
   2   5  11        0.56        0.95      2.18 o 
   3   5  11        7.04       10.24      2.66 o 
  -4   6  11       37.05       38.69      2.48 o 
  -3   6  11        1.98        3.93      2.19 o 
  -2   6  11        4.52        7.29      2.29 o 
  -1   6  11       21.94       21.19      2.13 o 
   0   6  11       76.74       72.87      2.37 o 
   1   6  11        0.84        2.72      2.17 o 
   2   6  11       26.09       27.90      2.29 o 
  -4   7  11        7.13       11.82      2.72 o 
  -3   7  11       13.62       16.29      2.52 o 
  -2   7  11       11.57        9.33      2.14 o 
  -1   7  11       98.82       87.55      2.52 o 
   0   7  11        0.58       -0.57      2.46 o 
   1   7  11       31.83       28.77      2.10 o 
   2   7  11       90.56       94.64      2.25 o 
  -3   8  11       14.79       16.55      2.88 o 
  -2   8  11       13.40       12.98      2.33 o 
  -1   8  11       28.11       31.85      2.47 o 
   0   8  11        7.51        8.64      2.46 o 
   1   8  11       14.89       14.96      2.26 o 
  -2   9  11       35.15       31.62      2.41 o 
  -1   9  11        1.34        3.40      2.04 o 
   0   9  11        0.54        1.11      2.48 o 
   1   9  11       10.91       11.28      2.06 o 
  -1  10  11       19.84       23.62      2.59 o 
   0  10  11        0.46        4.47      5.75 o 
  -4   0  12       82.05       98.06      4.44 o 
  -3   0  12        0.11        0.39      3.09 o 
  -2   0  12       29.50       25.26      2.86 o 
  -1   0  12      145.59      140.69      7.66 o 
   0   0  12      203.92      205.19      3.82 o 
   1   0  12       47.85       39.86      2.90 o 
   2   0  12       28.88       22.22      2.89 o 
  -4   1  12        7.18        9.13      2.30 o 
  -3   1  12       53.83       53.41      2.44 o 
  -2   1  12       37.01       31.43      2.00 o 
  -1   1  12       66.78       66.21      2.40 o 
   0   1  12       56.50       59.43      2.26 o 
   1   1  12       12.68       12.35      2.17 o 
   2   1  12       40.25       45.02      2.23 o 
  -4   2  12        2.43        7.28      2.67 o 
  -3   2  12       71.58       83.42      2.56 o 
  -2   2  12       61.45       59.20      2.36 o 
  -1   2  12        8.14        9.11      2.34 o 
   0   2  12       60.36       56.73      2.17 o 
   1   2  12       74.77       84.49      2.52 o 
   2   2  12       39.86       39.45      2.24 o 
  -4   3  12        0.15       -1.31      3.70 o 
  -3   3  12       19.00       23.19      3.58 o 
  -2   3  12       47.92       39.41      2.21 o 
  -1   3  12       28.01       29.48      2.49 o 
   0   3  12       10.26       12.81      2.09 o 
   1   3  12      181.03      169.51      3.83 o 
   2   3  12        0.33        2.21      2.08 o 
  -4   4  12        5.01        1.87      2.61 o 
  -3   4  12        2.09        1.61      1.81 o 
  -2   4  12       21.04       21.61      2.22 o 
  -1   4  12       19.79       20.57      2.23 o 
   0   4  12       59.56       59.60      2.36 o 
   1   4  12       34.48       36.52      2.23 o 
   2   4  12       62.06       56.94      4.19 o 
  -3   5  12        0.04        2.32      2.42 o 
  -2   5  12        2.46        3.24      2.24 o 
  -1   5  12       15.73       15.51      2.72 o 
   0   5  12       99.26      104.47      2.89 o 
   1   5  12      170.50      162.36      4.68 o 
   2   5  12       24.10       25.37      2.54 o 
  -3   6  12       26.37       30.53      2.48 o 
  -2   6  12        2.60        3.00      2.26 o 
  -1   6  12        0.71        1.46      2.32 o 
   0   6  12       31.35       28.97      2.20 o 
   1   6  12       76.96       82.32      2.73 o 
  -3   7  12        0.51       -0.13      2.69 o 
  -2   7  12        3.46        2.77      2.54 o 
  -1   7  12       45.57       40.68      2.62 o 
   0   7  12       14.16       16.37      2.64 o 
   1   7  12       40.44       38.97      2.33 o 
  -2   8  12        7.24        9.66      2.98 o 
  -1   8  12        7.93       10.52      2.77 o 
   0   8  12       35.16       35.57      2.99 o 
  -3   1  13        4.50        2.55      2.10 o 
  -2   1  13       10.26       11.09      3.67 o 
  -1   1  13        6.59        8.07      2.26 o 
   0   1  13       26.51       32.46      2.45 o 
   1   1  13       36.08       36.81      2.45 o 
  -3   2  13       39.98       42.66      2.57 o 
  -2   2  13       48.95       47.16      3.19 o 
  -1   2  13        2.22        4.31      2.72 o 
   0   2  13        1.15       -0.01      2.18 o 
   1   2  13        9.81        8.71      2.37 o 
  -3   3  13        0.88        0.98      2.36 o 
  -2   3  13        2.70        1.46      2.22 o 
  -1   3  13       15.69       17.44      2.69 o 
   0   3  13       15.77       14.73      2.27 o 
   1   3  13       21.42       23.66      2.31 o 
  -3   4  13        0.06       -1.28      3.11 o 
  -2   4  13       35.40       38.96      2.53 o 
  -1   4  13        2.63        4.07      2.80 o 
   0   4  13        2.53        3.37      2.63 o 
   1   4  13       21.94       26.15      2.61 o 
  -2   5  13        0.66        0.71      2.74 o 
  -1   5  13       53.39       69.45      3.27 o 
   0   5  13        2.83        2.36      2.36 o 
  -2   6  13        5.87        6.10      2.54 o 
  -1   6  13       23.29       21.70      2.91 o 
   0   6  13        0.10        0.99      2.69 o 
  -2   0  14      129.05      141.72      6.54 o 
  -1   0  14       31.84       29.14      4.34 o 
   0   0  14       39.24       50.21      4.19 o 
  -2   1  14        5.71        9.20      3.89 o 
  -1   1  14        4.49        4.95      2.73 o 
   0   1  14        8.82        9.50      2.65 o 
  -2   2  14       21.37       21.09      3.47 o 
  -1   2  14        3.20        6.06      2.86 o 
   0   2  14       12.23       16.84      2.44 o 
  -1   3  14       84.29       83.64      3.10 o 
                                                 
